# Supplementary material for: Unusual hemiacetal structure derived from Salvinorin A
Source: Acta Crystallogr Sect E Struct Rep Online. 2008 Jun 28;64(Pt 7):o1370–1. doi: 10.1107/S160053680800144X (PMC2961764; doi:10.1107/S160053680800144X)
Supplement: Supplementary file 1 [file e-64-o1370-sup1.cif]

##############################################################################
###                                                                        ###
###        Electronic paper (Acta Crystallographica Section E)             ###
###                                                                        ###
##############################################################################
#                                                                            #
# This CIF contains the data in a paper accepted for publication in Acta     #
# Crystallographica Section E. It conforms to the requirements of Notes      #
# for Authors for Section E, and has been peer reviewed under the auspices   #
# of the IUCr Commission on Journals.                                        #
#                                                                            #
# Full details of the Crystallographic Information File format               #
# are given in the paper "The Crystallographic Information File (CIF):       #
# a New Standard Archive File for Crystallography" by S. R. Hall, F. H.      #
# Allen and I. D. Brown [Acta Cryst. (1991), A47, 655-685].                  #
#                                                                            #
# The current version of the core CIF dictionary is obtainable from          #
# ftp://ftp.iucr.org/pub/cif_core.dic. The current version number is 2.4.    #
#                                                                            #
# Software is freely available for graphical display of the structure(s) in  #
# this CIF.  For information consult the CIF home page http://www.iucr.org/  #
# cif/home.html                                                              #
#                                                                            #
# This file may be used for bona fide research purposes within the           #
# scientific community so long as proper attribution is given to the journal # 
# article from which it was obtained.                                        #
#                                                                            #
##############################################################################
                                             
data_I
_audit_creation_method     SHELXL-97
_chemical_name_systematic
;
dimethyl (2R,3aR,4R,6aR,7R,9S,9aS,9bS)-2-(3-furyl)-9,9a-dihydroxy-
3a,6a-dimethyldodecahydrobenzo[de]chromene-4,7-dicarboxylate
;
_chemical_name_common     ?
_chemical_formula_moiety     'C22 H30 O8'
_chemical_formula_sum     'C22 H30 O8'
_chemical_formula_weight     422.46
_chemical_melting_point     ?
_symmetry_cell_setting     monoclinic
_symmetry_space_group_name_H-M     'P 21'
_symmetry_space_group_name_Hall     'P 2yb'
loop_
    _symmetry_equiv_pos_as_xyz
    'x, y, z'
    '-x, y+1/2, -z'
_cell_length_a     11.6801(5)
_cell_length_b     6.0522(3)
_cell_length_c     15.3739(6)
_cell_angle_alpha     90.00
_cell_angle_beta     107.678(2)
_cell_angle_gamma     90.00
_cell_volume     1035.47(8)
_cell_formula_units_Z     2
_cell_measurement_reflns_used     8551
_cell_measurement_theta_min     3.02
_cell_measurement_theta_max     69.41
_cell_measurement_temperature     296(2)
_exptl_crystal_description     Blocks
_exptl_crystal_colour     colourless
_exptl_crystal_size_max     0.32
_exptl_crystal_size_mid     0.15
_exptl_crystal_size_min     0.13
_exptl_crystal_density_diffrn     1.355
_exptl_crystal_density_method     'not measured'
_exptl_crystal_F_000     452
_exptl_absorpt_coefficient_mu     0.856
_exptl_absorpt_correction_type     none
_exptl_absorpt_process_details     ?
_exptl_special_details
;
The structure was solved using Direct methods and difference Fourier techniques
SHELXTL, V6.12 (Bruker, 2003). Hydrogen atoms were placed in their expected
chemical positions using the HFIX command and were included in the final
cycles of least squares with isotropic Uij related to the atoms ridden upon.
All non-hydrogen atoms were refined anisotropically.Structure solution,
refinement, graphics and generation of publication materials were performed by
using SHELXTL, V6.12 software. Additional details of data collection and
structure refinement are given in Table 1.
;
_diffrn_ambient_temperature     100
_diffrn_radiation_type     CuK\a
_diffrn_radiation_wavelength     1.54178
_diffrn_radiation_monochromator     graphite
_diffrn_measurement_device_type     'Bruker SMART CCD area-detector'
_diffrn_measurement_method     'phi and omega scans'
_diffrn_detector_area_resol_mean     ?
_diffrn_reflns_number     18724
_diffrn_reflns_av_R_equivalents     0.0367
_diffrn_reflns_av_sigmaI/netI     0.0204
_diffrn_reflns_theta_min     3.02
_diffrn_reflns_theta_max     69.40
_diffrn_reflns_theta_full     69.40
_diffrn_measured_fraction_theta_max     0.964
_diffrn_measured_fraction_theta_full     0.964
_diffrn_reflns_limit_h_min     -13
_diffrn_reflns_limit_h_max     13
_diffrn_reflns_limit_k_min     -7
_diffrn_reflns_limit_k_max     7
_diffrn_reflns_limit_l_min     -18
_diffrn_reflns_limit_l_max     18
_diffrn_standards_number     ?
_diffrn_standards_interval_count     ?
_diffrn_standards_interval_time     ?
_diffrn_standards_decay_%     ?
_refine_special_details
;
Refinement of F^2^ against ALL reflections. The weighted R-factor wR and
goodness of fit S are based on F^2^, conventional R-factors R are based
on F, with F set to zero for negative F^2^. The threshold expression of
F^2^ > 2sigma(F^2^) is used only for calculating R-factors(gt) etc. and is
not relevant to the choice of reflections for refinement. R-factors based
on F^2^ are statistically about twice as large as those based on F, and R-
factors based on ALL data will be even larger.
;
_reflns_number_total     3726
_reflns_number_gt     3615
_reflns_threshold_expression     >2sigma(I)
_refine_ls_structure_factor_coef     Fsqd
_refine_ls_matrix_type     full
_refine_ls_R_factor_all     0.0381
_refine_ls_R_factor_gt     0.0369
_refine_ls_wR_factor_gt     0.0950
_refine_ls_wR_factor_ref     0.0960
_refine_ls_goodness_of_fit_ref     1.049
_refine_ls_restrained_S_all     1.048
_refine_ls_number_reflns     3726
_refine_ls_number_parameters     277
_refine_ls_number_restraints     1
_refine_ls_hydrogen_treatment     constr
_refine_ls_weighting_scheme     calc
_refine_ls_weighting_details
         'calc w=1/[\s^2^(Fo^2^)+(0.0458P)^2^+0.4492P] where P=(Fo^2^+2Fc^2^)/3'
_atom_sites_solution_hydrogens     geom
_atom_sites_solution_primary     direct
_atom_sites_solution_secondary     difmap
_refine_ls_shift/su_max     0.000
_refine_ls_shift/su_mean     0.000
_refine_diff_density_max     0.415
_refine_diff_density_min     -0.214
_refine_ls_extinction_method     none
_refine_ls_extinction_coef     ?
_refine_ls_abs_structure_details     'Flack (1983), 1587 Friedel pairs'
_refine_ls_abs_structure_Flack     0.14(18)
loop_
    _atom_type_symbol
    _atom_type_description
    _atom_type_scat_dispersion_real
    _atom_type_scat_dispersion_imag
    _atom_type_scat_source
    C C 0.0181 0.0091 'International Tables Vol C Tables 4.2.6.8 and 6.1.1.4'
    H H 0.0000 0.0000 'International Tables Vol C Tables 4.2.6.8 and 6.1.1.4'
    O O 0.0492 0.0322 'International Tables Vol C Tables 4.2.6.8 and 6.1.1.4'
_computing_data_collection     'SMART (Bruker, 2003)'
_computing_cell_refinement     'SMART (Bruker, 2003)'
_computing_data_reduction     'SAINT (Bruker, 2003)'
_computing_structure_solution     'SHELXS97 (Sheldrick, 2008)'
_computing_structure_refinement     'SHELXL97 (Sheldrick, 2008)'
_computing_molecular_graphics     'SHELXTL (Sheldrick, 2008)'
_computing_publication_material     'SHELXTL (Sheldrick, 2008)'
loop_
    _atom_site_type_symbol
    _atom_site_label
    _atom_site_fract_x
    _atom_site_fract_y
    _atom_site_fract_z
    _atom_site_U_iso_or_equiv
    _atom_site_adp_type
    _atom_site_calc_flag
    _atom_site_refinement_flags
    _atom_site_occupancy
    _atom_site_disorder_assembly
    _atom_site_disorder_group
    C C2 0.18522(17) 0.9011(4) 0.91971(13) 0.0308(5) Uani d . 1 . .
    H H2 0.1571 0.7482 0.9184 0.037 Uiso calc R 1 . .
    C C5 0.15034(17) 0.9159(3) 0.58226(12) 0.0226(4) Uani d . 1 . .
    H H5A 0.1171 0.7690 0.5668 0.027 Uiso calc R 1 . .
    H H5B 0.1226 1.0076 0.5282 0.027 Uiso calc R 1 . .
    C C3 0.12566(17) 1.0070(4) 0.82782(12) 0.0261(4) Uani d . 1 . .
    H H3A 0.1552 1.1568 0.8281 0.031 Uiso calc R 1 . .
    H H3B 0.0396 1.0144 0.8176 0.031 Uiso calc R 1 . .
    C C6 0.28737(16) 0.9033(3) 0.61198(12) 0.0217(4) Uani d . 1 . .
    H H6A 0.3195 1.0521 0.6224 0.026 Uiso calc R 1 . .
    H H6B 0.3122 0.8401 0.5626 0.026 Uiso calc R 1 . .
    C C4 0.10549(16) 1.0123(3) 0.65832(12) 0.0209(4) Uani d . 1 . .
    H H4 0.1380 1.1622 0.6711 0.025 Uiso calc R 1 . .
    C C8 0.54094(17) 0.7152(4) 0.82950(13) 0.0283(4) Uani d . 1 . .
    H H8A 0.5286 0.5568 0.8302 0.034 Uiso calc R 1 . .
    H H8B 0.6268 0.7428 0.8472 0.034 Uiso calc R 1 . .
    C C9 0.48763(17) 0.8258(3) 0.89657(12) 0.0256(4) Uani d . 1 . .
    H H9 0.4971 0.9857 0.8914 0.031 Uiso calc R 1 . .
    C C7 0.48158(17) 0.8048(3) 0.73302(12) 0.0230(4) Uani d . 1 . .
    H H7 0.4950 0.9648 0.7349 0.028 Uiso calc R 1 . .
    C C3A 0.15070(16) 0.8761(3) 0.74901(11) 0.0202(4) Uani d . 1 . .
    C C6A 0.34211(16) 0.7655(3) 0.69886(12) 0.0197(4) Uani d . 1 . .
    C C9A 0.35251(18) 0.7770(3) 0.87112(13) 0.0239(4) Uani d . 1 . .
    C C9B 0.29098(16) 0.8644(3) 0.77341(11) 0.0191(4) Uani d . 1 . .
    H H9B 0.3154 1.0198 0.7767 0.023 Uiso calc R 1 . .
    C C10 0.16237(19) 1.0186(5) 0.99865(14) 0.0448(7) Uani d . 1 . .
    C C12 0.1441(3) 1.0759(8) 1.13703(17) 0.0705(12) Uani d . 1 . .
    H H12 0.1433 1.0539 1.1967 0.085 Uiso calc R 1 . .
    C C11 0.1675(3) 0.9226(8) 1.0830(2) 0.0778(12) Uani d . 1 . .
    H H11 0.1846 0.7751 1.0985 0.093 Uiso calc R 1 . .
    C C13 0.1359(3) 1.2334(7) 1.00599(18) 0.0751(12) Uani d . 1 . .
    H H13 0.1281 1.3414 0.9615 0.090 Uiso calc R 1 . .
    C C16 -0.03024(17) 1.0299(3) 0.62641(12) 0.0252(4) Uani d . 1 . .
    C C18 0.54524(17) 0.7069(4) 0.66942(13) 0.0261(4) Uani d . 1 . .
    C C14 0.08432(17) 0.6535(3) 0.73785(13) 0.0257(4) Uani d . 1 . .
    H H14A 0.1270 0.5548 0.7856 0.039 Uiso calc R 1 . .
    H H14B 0.0801 0.5906 0.6796 0.039 Uiso calc R 1 . .
    H H14C 0.0045 0.6763 0.7414 0.039 Uiso calc R 1 . .
    C C15 0.31545(17) 0.5190(3) 0.67784(13) 0.0259(4) Uani d . 1 . .
    H H15A 0.2316 0.5000 0.6460 0.039 Uiso calc R 1 . .
    H H15B 0.3359 0.4370 0.7339 0.039 Uiso calc R 1 . .
    H H15C 0.3623 0.4661 0.6405 0.039 Uiso calc R 1 . .
    C C19 0.6056(3) 0.7648(5) 0.53744(18) 0.0490(7) Uani d . 1 . .
    H H19A 0.6898 0.7427 0.5672 0.073 Uiso calc R 1 . .
    H H19B 0.5951 0.8701 0.4890 0.073 Uiso calc R 1 . .
    H H19C 0.5692 0.6270 0.5128 0.073 Uiso calc R 1 . .
    C C17 -0.1957(2) 1.2172(6) 0.65095(18) 0.0505(7) Uani d . 1 . .
    H H17A -0.2322 1.2419 0.5868 0.076 Uiso calc R 1 . .
    H H17B -0.2122 1.3404 0.6846 0.076 Uiso calc R 1 . .
    H H17C -0.2279 1.0848 0.6688 0.076 Uiso calc R 1 . .
    O O1 0.31411(11) 0.9003(3) 0.93685(8) 0.0273(3) Uani d . 1 . .
    O O3 0.32773(13) 0.5526(2) 0.87711(9) 0.0286(3) Uani d . 1 . .
    H H3 0.3709 0.5030 0.9256 0.043 Uiso calc R 1 . .
    O O5 -0.09773(12) 0.9134(3) 0.57030(10) 0.0352(4) Uani d . 1 . .
    O O6 -0.06776(13) 1.1939(3) 0.66985(10) 0.0349(4) Uani d . 1 . .
    O O2 0.54549(13) 0.7663(3) 0.98856(9) 0.0311(3) Uani d . 1 . .
    H H2A 0.5935 0.6663 0.9902 0.047 Uiso calc R 1 . .
    O O7 0.58818(15) 0.5249(3) 0.67619(11) 0.0429(4) Uani d . 1 . .
    O O8 0.54884(15) 0.8474(3) 0.60324(11) 0.0383(4) Uani d . 1 . .
    O O4 0.1223(2) 1.2643(7) 1.09199(17) 0.1192(16) Uani d . 1 . .
loop_
    _atom_site_aniso_label
    _atom_site_aniso_U_11
    _atom_site_aniso_U_22
    _atom_site_aniso_U_33
    _atom_site_aniso_U_12
    _atom_site_aniso_U_13
    _atom_site_aniso_U_23
    C2 0.0193(9) 0.0538(13) 0.0210(9) -0.0075(10) 0.0087(7) -0.0039(9)
    C5 0.0235(9) 0.0264(9) 0.0172(8) -0.0001(8) 0.0053(7) 0.0016(7)
    C3 0.0159(9) 0.0401(11) 0.0237(9) -0.0026(8) 0.0078(7) -0.0048(9)
    C6 0.0233(9) 0.0242(9) 0.0195(8) -0.0030(8) 0.0093(7) -0.0008(7)
    C4 0.0202(9) 0.0206(9) 0.0226(9) -0.0014(7) 0.0074(7) -0.0020(7)
    C8 0.0190(9) 0.0402(12) 0.0239(9) 0.0031(8) 0.0037(8) -0.0023(8)
    C9 0.0222(10) 0.0362(11) 0.0178(8) -0.0017(8) 0.0051(7) -0.0020(8)
    C7 0.0198(9) 0.0281(10) 0.0215(9) -0.0020(8) 0.0067(7) -0.0046(7)
    C3A 0.0161(9) 0.0257(9) 0.0185(8) -0.0028(7) 0.0050(7) -0.0016(7)
    C6A 0.0174(9) 0.0236(9) 0.0180(8) -0.0013(7) 0.0054(7) -0.0011(7)
    C9A 0.0222(10) 0.0311(10) 0.0199(8) -0.0026(8) 0.0084(7) 0.0001(8)
    C9B 0.0174(9) 0.0207(9) 0.0190(8) -0.0034(7) 0.0053(7) -0.0003(7)
    C10 0.0168(10) 0.098(2) 0.0218(10) -0.0058(12) 0.0089(8) -0.0109(12)
    C12 0.0373(15) 0.160(4) 0.0190(11) 0.0052(19) 0.0150(10) -0.0089(18)
    C11 0.082(2) 0.126(3) 0.0380(15) -0.036(2) 0.0370(15) -0.0145(18)
    C13 0.072(2) 0.120(3) 0.0285(13) 0.050(2) 0.0076(13) -0.0206(16)
    C16 0.0219(9) 0.0290(10) 0.0249(9) 0.0025(8) 0.0075(8) 0.0039(8)
    C18 0.0175(9) 0.0341(11) 0.0254(9) 0.0010(8) 0.0048(7) -0.0053(8)
    C14 0.0209(9) 0.0306(10) 0.0243(9) -0.0062(8) 0.0048(7) 0.0024(8)
    C15 0.0252(10) 0.0257(10) 0.0254(9) 0.0003(8) 0.0060(8) -0.0028(8)
    C19 0.0518(16) 0.0625(17) 0.0461(13) 0.0102(13) 0.0350(12) 0.0024(13)
    C17 0.0283(11) 0.0711(18) 0.0494(14) 0.0197(12) 0.0077(11) -0.0069(13)
    O1 0.0180(7) 0.0454(8) 0.0191(6) -0.0045(6) 0.0066(5) -0.0041(6)
    O3 0.0278(7) 0.0308(7) 0.0235(6) -0.0033(6) 0.0022(5) 0.0080(6)
    O5 0.0237(7) 0.0461(9) 0.0313(7) -0.0011(7) 0.0015(6) -0.0102(7)
    O6 0.0259(7) 0.0379(8) 0.0393(8) 0.0089(7) 0.0074(6) -0.0058(7)
    O2 0.0292(8) 0.0361(8) 0.0244(7) 0.0024(6) 0.0027(6) -0.0009(6)
    O7 0.0443(9) 0.0492(10) 0.0389(8) 0.0204(8) 0.0181(7) 0.0006(8)
    O8 0.0409(9) 0.0458(10) 0.0395(8) 0.0042(7) 0.0290(7) 0.0025(7)
    O4 0.0566(14) 0.244(5) 0.0456(13) 0.063(2) -0.0011(11) -0.063(2)
_geom_special_details
;
 All esds (except the esd in the dihedral angle between two l.s. planes)
 are estimated using the full covariance matrix.  The cell esds are taken
 into account individually in the estimation of esds in distances, angles
 and torsion angles; correlations between esds in cell parameters are only
 used when they are defined by crystal symmetry.  An approximate (isotropic)
 treatment of cell esds is used for estimating esds involving l.s. planes.
;
loop_
    _geom_bond_atom_site_label_1
    _geom_bond_atom_site_label_2
    _geom_bond_site_symmetry_2
    _geom_bond_distance
    _geom_bond_publ_flag
    C2 O1 . 1.447(2) ?
    C2 C10 . 1.499(3) ?
    C2 C3 . 1.515(3) ?
    C2 H2 . 0.9800 ?
    C5 C6 . 1.527(3) ?
    C5 C4 . 1.535(2) ?
    C5 H5A . 0.9700 ?
    C5 H5B . 0.9700 ?
    C3 C3A . 1.548(3) ?
    C3 H3A . 0.9700 ?
    C3 H3B . 0.9700 ?
    C6 C6A . 1.540(2) ?
    C6 H6A . 0.9700 ?
    C6 H6B . 0.9700 ?
    C4 C16 . 1.514(2) ?
    C4 C3A . 1.567(2) ?
    C4 H4 . 0.9800 ?
    C8 C9 . 1.513(3) ?
    C8 C7 . 1.533(3) ?
    C8 H8A . 0.9700 ?
    C8 H8B . 0.9700 ?
    C9 O2 . 1.416(2) ?
    C9 C9A . 1.535(3) ?
    C9 H9 . 0.9800 ?
    C7 C18 . 1.517(3) ?
    C7 C6A . 1.571(2) ?
    C7 H7 . 0.9800 ?
    C3A C14 . 1.538(3) ?
    C3A C9B . 1.568(2) ?
    C6A C15 . 1.538(3) ?
    C6A C9B . 1.563(2) ?
    C9A O3 . 1.398(2) ?
    C9A O1 . 1.433(2) ?
    C9A C9B . 1.548(2) ?
    C9B H9B . 0.9800 ?
    C10 C13 . 1.349(5) ?
    C10 C11 . 1.405(4) ?
    C12 O4 . 1.318(6) ?
    C12 C11 . 1.328(5) ?
    C12 H12 . 0.9300 ?
    C11 H11 . 0.9300 ?
    C13 O4 . 1.391(3) ?
    C13 H13 . 0.9300 ?
    C16 O5 . 1.204(2) ?
    C16 O6 . 1.342(3) ?
    C18 O7 . 1.202(3) ?
    C18 O8 . 1.336(3) ?
    C14 H14A . 0.9600 ?
    C14 H14B . 0.9600 ?
    C14 H14C . 0.9600 ?
    C15 H15A . 0.9600 ?
    C15 H15B . 0.9600 ?
    C15 H15C . 0.9600 ?
    C19 O8 . 1.456(3) ?
    C19 H19A . 0.9600 ?
    C19 H19B . 0.9600 ?
    C19 H19C . 0.9600 ?
    C17 O6 . 1.440(3) ?
    C17 H17A . 0.9600 ?
    C17 H17B . 0.9600 ?
    C17 H17C . 0.9600 ?
    O3 H3 . 0.8200 ?
    O2 H2A . 0.8200 ?
loop_
    _geom_angle_atom_site_label_1
    _geom_angle_atom_site_label_2
    _geom_angle_atom_site_label_3
    _geom_angle_site_symmetry_1
    _geom_angle_site_symmetry_3
    _geom_angle
    _geom_angle_publ_flag
    O1 C2 C10 . . 106.57(15) ?
    O1 C2 C3 . . 109.20(15) ?
    C10 C2 C3 . . 114.2(2) ?
    O1 C2 H2 . . 108.9 ?
    C10 C2 H2 . . 108.9 ?
    C3 C2 H2 . . 108.9 ?
    C6 C5 C4 . . 111.12(14) ?
    C6 C5 H5A . . 109.4 ?
    C4 C5 H5A . . 109.4 ?
    C6 C5 H5B . . 109.4 ?
    C4 C5 H5B . . 109.4 ?
    H5A C5 H5B . . 108.0 ?
    C2 C3 C3A . . 111.77(17) ?
    C2 C3 H3A . . 109.3 ?
    C3A C3 H3A . . 109.3 ?
    C2 C3 H3B . . 109.3 ?
    C3A C3 H3B . . 109.3 ?
    H3A C3 H3B . . 107.9 ?
    C5 C6 C6A . . 114.07(15) ?
    C5 C6 H6A . . 108.7 ?
    C6A C6 H6A . . 108.7 ?
    C5 C6 H6B . . 108.7 ?
    C6A C6 H6B . . 108.7 ?
    H6A C6 H6B . . 107.6 ?
    C16 C4 C5 . . 110.25(14) ?
    C16 C4 C3A . . 111.23(15) ?
    C5 C4 C3A . . 112.15(15) ?
    C16 C4 H4 . . 107.7 ?
    C5 C4 H4 . . 107.7 ?
    C3A C4 H4 . . 107.7 ?
    C9 C8 C7 . . 110.12(16) ?
    C9 C8 H8A . . 109.6 ?
    C7 C8 H8A . . 109.6 ?
    C9 C8 H8B . . 109.6 ?
    C7 C8 H8B . . 109.6 ?
    H8A C8 H8B . . 108.2 ?
    O2 C9 C8 . . 113.43(16) ?
    O2 C9 C9A . . 110.34(15) ?
    C8 C9 C9A . . 110.20(15) ?
    O2 C9 H9 . . 107.5 ?
    C8 C9 H9 . . 107.5 ?
    C9A C9 H9 . . 107.5 ?
    C18 C7 C8 . . 108.61(16) ?
    C18 C7 C6A . . 112.77(14) ?
    C8 C7 C6A . . 112.85(15) ?
    C18 C7 H7 . . 107.4 ?
    C8 C7 H7 . . 107.4 ?
    C6A C7 H7 . . 107.4 ?
    C14 C3A C3 . . 109.09(16) ?
    C14 C3A C4 . . 109.84(14) ?
    C3 C3A C4 . . 109.53(15) ?
    C14 C3A C9B . . 116.24(16) ?
    C3 C3A C9B . . 105.55(14) ?
    C4 C3A C9B . . 106.38(14) ?
    C15 C6A C6 . . 109.81(15) ?
    C15 C6A C9B . . 115.31(16) ?
    C6 C6A C9B . . 106.15(14) ?
    C15 C6A C7 . . 109.91(15) ?
    C6 C6A C7 . . 108.86(15) ?
    C9B C6A C7 . . 106.57(13) ?
    O3 C9A O1 . . 110.13(15) ?
    O3 C9A C9 . . 112.80(17) ?
    O1 C9A C9 . . 103.77(15) ?
    O3 C9A C9B . . 110.57(15) ?
    O1 C9A C9B . . 110.73(15) ?
    C9 C9A C9B . . 108.67(15) ?
    C9A C9B C6A . . 114.36(15) ?
    C9A C9B C3A . . 113.02(14) ?
    C6A C9B C3A . . 116.49(14) ?
    C9A C9B H9B . . 103.6 ?
    C6A C9B H9B . . 103.6 ?
    C3A C9B H9B . . 103.6 ?
    C13 C10 C11 . . 105.5(3) ?
    C13 C10 C2 . . 128.8(3) ?
    C11 C10 C2 . . 125.6(3) ?
    O4 C12 C11 . . 108.6(3) ?
    O4 C12 H12 . . 125.7 ?
    C11 C12 H12 . . 125.7 ?
    C12 C11 C10 . . 109.2(4) ?
    C12 C11 H11 . . 125.4 ?
    C10 C11 H11 . . 125.4 ?
    C10 C13 O4 . . 107.7(3) ?
    C10 C13 H13 . . 126.1 ?
    O4 C13 H13 . . 126.1 ?
    O5 C16 O6 . . 123.23(18) ?
    O5 C16 C4 . . 125.74(18) ?
    O6 C16 C4 . . 111.03(16) ?
    O7 C18 O8 . . 122.7(2) ?
    O7 C18 C7 . . 125.1(2) ?
    O8 C18 C7 . . 112.15(17) ?
    C3A C14 H14A . . 109.5 ?
    C3A C14 H14B . . 109.5 ?
    H14A C14 H14B . . 109.5 ?
    C3A C14 H14C . . 109.5 ?
    H14A C14 H14C . . 109.5 ?
    H14B C14 H14C . . 109.5 ?
    C6A C15 H15A . . 109.5 ?
    C6A C15 H15B . . 109.5 ?
    H15A C15 H15B . . 109.5 ?
    C6A C15 H15C . . 109.5 ?
    H15A C15 H15C . . 109.5 ?
    H15B C15 H15C . . 109.5 ?
    O8 C19 H19A . . 109.5 ?
    O8 C19 H19B . . 109.5 ?
    H19A C19 H19B . . 109.5 ?
    O8 C19 H19C . . 109.5 ?
    H19A C19 H19C . . 109.5 ?
    H19B C19 H19C . . 109.5 ?
    O6 C17 H17A . . 109.5 ?
    O6 C17 H17B . . 109.5 ?
    H17A C17 H17B . . 109.5 ?
    O6 C17 H17C . . 109.5 ?
    H17A C17 H17C . . 109.5 ?
    H17B C17 H17C . . 109.5 ?
    C9A O1 C2 . . 113.84(14) ?
    C9A O3 H3 . . 109.5 ?
    C16 O6 C17 . . 116.61(17) ?
    C9 O2 H2A . . 109.5 ?
    C18 O8 C19 . . 115.88(19) ?
    C12 O4 C13 . . 108.9(3) ?
loop_
    _geom_hbond_atom_site_label_D
    _geom_hbond_atom_site_label_H
    _geom_hbond_atom_site_label_A
    _geom_hbond_site_symmetry_A
    _geom_hbond_distance_DH
    _geom_hbond_distance_HA
    _geom_hbond_distance_DA
    _geom_hbond_angle_DHA
    O3 H3 O2 2_647 0.82 1.99 2.757(2) 155.3
    O2 H2A O1 2_647 0.82 2.07 2.787(2) 146.2
data_global
_journal_date_recd_electronic     2007-12-11
_journal_date_accepted     2008-01-14
_journal_name_full     'Acta Crystallographica, Section E'
_journal_year     2008
_journal_volume     64
_journal_issue      7
_journal_page_first     o1370
_journal_page_last     o1371
_journal_paper_category     QO
_journal_coeditor_code     GW2037
_publ_contact_author_name     'Mitchell A. Avery'
_publ_contact_author_address
;
University of Mississippi
Department of Medicinal Chemistry
417 Faser Hall
University, MS 38677
National Center for Natural Products Research,Research Institute of
Pharmaceutical Sciences, School of Pharmacy, University of Mississippi,
University, MS 38677, USA
and
Department of Chemistry and Biochemistry
University of Mississippi
University, MS 38677
;
_publ_contact_author_email     'mavery@olemiss.edu'
_publ_contact_author_fax     '662-915-5638'
_publ_contact_author_phone     '662-915-5879'
_publ_section_title
;
Unusual hemiacetal structure derived from Salvinorin A
;
_publ_section_title_footnote     .
loop_
    _publ_author_name
    _publ_author_footnote
    _publ_author_address
    'Carvalho, Paulo' .
;
Department of Medicinal Chemistry
University of Mississippi
417 Faser Hall
University, MS 38677
USA
;
    'Bikbulatov, Ruslan' .
;
Department of Pharmacognosy
University of Mississippi
PO Box 1848
443 Faser Hall
University, MS
38677-1848
USA
;
    'Zjawiony, Jordan K.' .
;
Department of Pharmacognosy, School of Pharmacy, University of Mississippi,
University, MS 38677, USA,
National Center for Natural Products Research,
Research Institute of Pharmaceutical Sciences,
School of Pharmacy,
University of Mississippi,
University, MS 38677, USA
;
    'Avery, Mitchell A.' .
;
Department of Medicinal Chemistry
University of Mississippi
417 Faser Hall
University, MS 38677, USA
National Center for Natural Products Research,
Research Institute of Pharmaceutical Sciences,
School of Pharmacy,
University of Mississippi,
University, MS 38677, USA
Department of Chemistry and Biochemistry
University of Mississippi
University, MS 38677
USA
;
_publ_section_synopsis     .
