# Supplementary material for: Unusual hemiacetal structure derived from Salvinorin A
Source: Acta Crystallogr Sect E Struct Rep Online. 2008 Jun 28;64(Pt 7):o1370–1. doi: 10.1107/S160053680800144X (PMC2961764; doi:10.1107/S160053680800144X)
Supplement: Supplementary file 2 [file e-64-o1370-Isup2.hkl]

# 
# h,k,l, Fc-squared, Fo-squared, sigma(Fo-squared) and status flag 
# 
data_I
_shelx_title ' Hemi_Acetal_2 in P2(1)' 
_shelx_refln_list_code          4 
_shelx_F_calc_maximum       96.95 
_exptl_crystal_F_000       452.00 
_reflns_d_resolution_high  0.8235 
 
loop_ 
 _symmetry_equiv_pos_as_xyz 
 'x, y, z' 
 '-x, y+1/2, -z' 
 
_cell_length_a    11.6801 
_cell_length_b     6.0522 
_cell_length_c    15.3739 
_cell_angle_alpha  90.000 
_cell_angle_beta  107.678 
_cell_angle_gamma  90.000 
 
_shelx_F_squared_multiplier     1.000 
 
loop_ 
 _refln_index_h 
 _refln_index_k 
 _refln_index_l 
 _refln_F_squared_calc 
 _refln_F_squared_meas 
 _refln_F_squared_sigma 
 _refln_observed_status 
   1  -7   0       17.82       16.43      1.52 o 
   2  -7   0       24.87       29.15      3.83 o 
   3  -7   0        8.90       10.66      1.72 o 
   4  -7   0        6.76        7.79      1.12 o 
   0  -6   0      247.81      217.35      4.40 o 
   1  -6   0       17.56       26.83      1.30 o 
   2  -6   0       84.33       77.96      3.63 o 
   3  -6   0       18.12       21.09      1.39 o 
   4  -6   0       12.57        9.29      0.95 o 
   5  -6   0       20.88       25.64      2.88 o 
   6  -6   0       27.87       25.02      1.25 o 
   7  -6   0       62.53       61.88      1.97 o 
   1  -5   0       49.07       39.35      2.44 o 
   2  -5   0       43.67       30.03      1.69 o 
   3  -5   0      219.07      212.57      7.72 o 
   4  -5   0       66.36       55.75      2.01 o 
   5  -5   0       58.18       74.75      1.90 o 
   6  -5   0       82.39       82.23      1.78 o 
   7  -5   0      143.10      157.09      2.33 o 
   8  -5   0      180.40      201.54      9.78 o 
   9  -5   0       59.27       60.34      3.70 o 
   0  -4   0      260.91      285.56      4.42 o 
   1  -4   0      586.50      626.64      8.53 o 
   2  -4   0      171.53      212.40      3.68 o 
   3  -4   0       64.81       77.55      2.43 o 
   4  -4   0       76.65       76.70      2.57 o 
   5  -4   0       41.93       40.47      2.97 o 
   6  -4   0      147.14      142.06      2.41 o 
   7  -4   0       16.81       18.93      0.80 o 
   8  -4   0       71.33       72.01      1.35 o 
   9  -4   0      107.47      108.81      4.02 o 
  10  -4   0       43.88       48.01      1.65 o 
  11  -4   0       62.04       60.41      3.40 o 
   1  -3   0      498.26      495.50     10.18 o 
   2  -3   0      803.60      850.12     17.14 o 
   3  -3   0      746.35      782.62     31.63 o 
   4  -3   0      164.23      171.07      4.93 o 
   5  -3   0       59.19       55.17      2.14 o 
   6  -3   0      428.79      407.31      4.08 o 
   7  -3   0      676.37      647.65      6.09 o 
   8  -3   0      127.07      122.45      6.27 o 
   9  -3   0       61.76       59.58      1.85 o 
  10  -3   0        3.76        4.80      0.76 o 
  11  -3   0       45.91       56.92      4.67 o 
  12  -3   0       40.92       44.69      1.07 o 
   0  -2   0     1600.01     1705.87     18.42 o 
   1  -2   0     2155.76     2019.24     21.60 o 
   2  -2   0     1496.43     1495.56     29.03 o 
   3  -2   0      694.84      671.80     33.50 o 
   4  -2   0      330.89      350.24      9.20 o 
   5  -2   0      165.57      182.78     12.33 o 
   6  -2   0      379.17      389.73     15.40 o 
   7  -2   0      481.92      491.63     12.71 o 
   8  -2   0        3.14        3.24      0.89 o 
   9  -2   0       51.15       51.33      1.26 o 
  10  -2   0      124.19      122.67      2.43 o 
  11  -2   0      166.29      155.21      2.05 o 
  12  -2   0       41.08       33.46      2.58 o 
   1  -1   0     4191.61     3939.15     41.13 o 
   2  -1   0     1008.58      988.01     10.57 o 
   3  -1   0     2514.01     2390.09     44.75 o 
   4  -1   0     4112.55     4074.36     35.89 o 
   5  -1   0     1148.73     1341.34     24.09 o 
   6  -1   0     1453.67     1457.08     23.96 o 
   7  -1   0      285.68      275.87      7.27 o 
   8  -1   0      509.92      532.14      7.42 o 
   9  -1   0      166.38      160.73      5.24 o 
  10  -1   0       75.11       55.50      2.76 o 
  11  -1   0       24.04       25.54      1.13 o 
  12  -1   0       40.90       43.18      1.38 o 
  13  -1   0       25.81       25.24      2.72 o 
   1   0   0      111.06      114.00      1.73 o 
   2   0   0      181.60      195.49      2.83 o 
   3   0   0     3325.43     3276.31     36.28 o 
   4   0   0     3822.89     3767.16     33.30 o 
   5   0   0     3102.69     3364.30     25.71 o 
   6   0   0      938.89     1073.98      9.78 o 
   7   0   0      304.34      283.82      4.24 o 
   8   0   0      302.98      300.81      3.59 o 
   9   0   0       93.58      100.45      2.14 o 
  10   0   0        8.93        7.95      0.89 o 
  11   0   0        1.79        0.72      0.77 o 
  12   0   0        4.19        4.31      0.86 o 
  13   0   0       38.47       31.63      1.29 o 
   1   1   0     4192.14     3871.31     27.38 o 
   2   1   0     1008.64      871.79     28.04 o 
   3   1   0     2507.21     2366.58     27.15 o 
   4   1   0     4102.68     4033.29     36.06 o 
   5   1   0     1152.23     1294.54     27.15 o 
   6   1   0     1442.30     1487.31     27.36 o 
   7   1   0      287.36      281.80      7.39 o 
   8   1   0      512.74      541.38     13.70 o 
   9   1   0      164.58      175.81      6.52 o 
  10   1   0       75.64       58.60      3.87 o 
  11   1   0       24.01       27.01      1.45 o 
  12   1   0       41.64       37.04      2.44 o 
  13   1   0       25.73       27.61      2.85 o 
   0   2   0     1600.80     1692.46     43.56 o 
   1   2   0     2151.26     2074.95     20.75 o 
   2   2   0     1489.30     1523.64     12.37 o 
   3   2   0      696.01      633.38     19.34 o 
   4   2   0      331.60      334.77      6.16 o 
   5   2   0      167.32      162.76      9.72 o 
   6   2   0      378.10      375.94     10.73 o 
   7   2   0      484.35      501.96     14.54 o 
   8   2   0        3.06        7.73      1.16 o 
   9   2   0       50.84       54.40      1.25 o 
  10   2   0      123.75      118.95      2.36 o 
  11   2   0      165.37      153.41      3.03 o 
  12   2   0       40.90       28.56      2.06 o 
   1   3   0      495.51      490.83      9.18 o 
   2   3   0      796.84      854.90     13.77 o 
   3   3   0      744.94      793.42     26.93 o 
   4   3   0      162.81      168.49      2.62 o 
   5   3   0       58.02       52.77      1.91 o 
   6   3   0      427.35      423.98      4.07 o 
   7   3   0      670.56      657.73      5.73 o 
   8   3   0      126.64      131.26      7.04 o 
   9   3   0       61.29       62.25      2.21 o 
  10   3   0        3.81        4.89      1.33 o 
  11   3   0       46.16       58.94      6.29 o 
  12   3   0       40.52       43.70      2.03 o 
   0   4   0      260.58      292.45      7.53 o 
   1   4   0      584.98      632.95      7.78 o 
   2   4   0      171.87      207.93      3.21 o 
   3   4   0       64.44       76.55      2.58 o 
   4   4   0       76.87       77.32      1.78 o 
   5   4   0       41.04       29.02      3.77 o 
   6   4   0      146.02      139.63      2.56 o 
   7   4   0       17.34       18.96      0.99 o 
   8   4   0       71.22       70.40      1.64 o 
   9   4   0      106.41      107.49      3.53 o 
  10   4   0       43.16       46.73      1.46 o 
  11   4   0       62.05       62.18      2.98 o 
   1   5   0       48.84       39.34      3.88 o 
   2   5   0       44.00       32.57      1.65 o 
   3   5   0      217.66      226.12      5.94 o 
   4   5   0       66.32       57.41      1.81 o 
   5   5   0       57.73       72.93      2.38 o 
   6   5   0       82.37       80.55      1.86 o 
   7   5   0      143.38      157.17      2.17 o 
   8   5   0      180.92      194.46     11.40 o 
   9   5   0       59.48       56.17      5.38 o 
   0   6   0      246.45      215.12      5.65 o 
   1   6   0       17.58       24.06      1.34 o 
   2   6   0       84.21       78.18      4.42 o 
   3   6   0       18.49       22.22      1.57 o 
   4   6   0       12.86        9.06      1.29 o 
   5   6   0       20.31       26.68      2.34 o 
   6   6   0       27.86       26.05      1.24 o 
   7   6   0       62.43       61.76      3.32 o 
   1   7   0       18.12       16.13      1.48 o 
   2   7   0       25.27       24.91      3.23 o 
   3   7   0        8.64        6.12      1.21 o 
   4   7   0        6.73        6.19      1.51 o 
  -4  -7   1        0.90        0.84      0.73 o 
  -3  -7   1       18.36       24.15      3.58 o 
  -2  -7   1        2.91        0.48      0.84 o 
  -1  -7   1       33.23       33.71      1.97 o 
   0  -7   1       11.30        7.44      1.15 o 
   1  -7   1       43.13       42.91      3.07 o 
   2  -7   1       28.22       26.48      4.53 o 
   3  -7   1        8.80        9.64      1.41 o 
  -8  -6   1       92.83      119.12      4.25 o 
  -7  -6   1       16.26       15.25      1.51 o 
  -6  -6   1       66.91       69.89      2.07 o 
  -5  -6   1       50.46       46.71      1.42 o 
  -4  -6   1       49.37       52.74      2.01 o 
  -3  -6   1      109.47      116.08      2.09 o 
  -2  -6   1       99.42       88.10      2.23 o 
  -1  -6   1       20.80       22.76      1.55 o 
   0  -6   1       20.21       20.67      1.32 o 
   1  -6   1       14.75       17.71      1.61 o 
   2  -6   1       24.18       17.88      1.31 o 
   3  -6   1       55.58       62.25      3.76 o 
   4  -6   1        7.59        6.43      0.76 o 
   5  -6   1       69.58       67.26      4.73 o 
   6  -6   1       21.26       15.72      0.95 o 
   7  -6   1       13.78       17.50      3.78 o 
 -10  -5   1        6.79        5.63      0.70 o 
  -9  -5   1       32.25       35.64      2.01 o 
  -8  -5   1      126.11      130.24      2.07 o 
  -7  -5   1      208.47      231.28      4.35 o 
  -6  -5   1       76.82       73.63      1.50 o 
  -5  -5   1       21.71       25.57      1.28 o 
  -4  -5   1        1.80        3.10      0.61 o 
  -3  -5   1       34.94       26.90      1.05 o 
  -2  -5   1       88.85       95.49      3.09 o 
  -1  -5   1       96.65       89.52      4.02 o 
   0  -5   1        0.45        0.23      0.93 o 
   1  -5   1       89.01       84.27      2.59 o 
   2  -5   1       40.11       37.87      2.65 o 
   3  -5   1       58.99       54.34      2.47 o 
   4  -5   1      167.13      161.59      2.33 o 
   5  -5   1       62.30       63.94      1.37 o 
   6  -5   1        7.00        6.82      0.70 o 
   7  -5   1      154.84      154.68      2.29 o 
   8  -5   1        4.07        3.40      0.58 o 
   9  -5   1       98.70      101.20      2.34 o 
 -11  -4   1       35.33       43.98      1.35 o 
 -10  -4   1      196.90      206.28     10.06 o 
  -9  -4   1        3.78        6.06      0.66 o 
  -8  -4   1      448.94      461.33      4.06 o 
  -7  -4   1      177.49      165.70      2.10 o 
  -6  -4   1       37.98       43.97      1.85 o 
  -5  -4   1      112.22      104.72      4.70 o 
  -4  -4   1      162.91      182.45      3.96 o 
  -3  -4   1      190.67      196.47      6.56 o 
  -2  -4   1       88.87       83.67      6.37 o 
  -1  -4   1       11.61       15.75      1.87 o 
   0  -4   1      102.97      108.61      7.08 o 
   1  -4   1      122.22      120.27      2.34 o 
   2  -4   1       19.73       25.29      1.13 o 
   3  -4   1       92.54       88.76      3.20 o 
   4  -4   1       32.17       30.30      2.96 o 
   5  -4   1      213.30      218.97      8.44 o 
   6  -4   1        8.46        8.36      0.88 o 
   7  -4   1       20.55       20.78      0.82 o 
   8  -4   1      211.21      219.80      7.73 o 
   9  -4   1       31.25       39.58      2.82 o 
  10  -4   1       20.34       21.27      1.60 o 
  11  -4   1       11.34       12.96      1.58 o 
 -12  -3   1       41.53       41.96      1.74 o 
 -11  -3   1       31.59       32.27      1.13 o 
 -10  -3   1       88.91       75.13      1.51 o 
  -9  -3   1      421.64      411.16      4.46 o 
  -8  -3   1      758.23      742.64      8.12 o 
  -7  -3   1      244.32      236.40      3.16 o 
  -6  -3   1      221.23      185.65      2.48 o 
  -5  -3   1       18.38       29.59      1.05 o 
  -4  -3   1       21.11       20.51      1.89 o 
  -3  -3   1      305.69      304.70      4.80 o 
  -2  -3   1      555.93      606.50     13.35 o 
  -1  -3   1     1268.66     1334.64     23.84 o 
   0  -3   1      878.53      935.86      7.54 o 
   1  -3   1      853.57      828.28     10.48 o 
   2  -3   1      316.16      358.37     13.04 o 
   3  -3   1      135.03      135.07      2.03 o 
   4  -3   1       35.80       54.73      1.67 o 
   5  -3   1       95.98       98.44      3.05 o 
   6  -3   1      117.57      109.96      2.42 o 
   7  -3   1        4.04        4.50      0.81 o 
   8  -3   1       29.09       27.29      1.33 o 
   9  -3   1        2.53        2.50      0.60 o 
  10  -3   1       28.60       28.30      1.42 o 
  11  -3   1       80.06       87.03      1.72 o 
  12  -3   1       10.75       19.17      2.58 o 
 -13  -2   1       51.26       57.42      1.67 o 
 -12  -2   1       79.04       90.25      2.33 o 
 -11  -2   1       74.76       76.72      2.18 o 
 -10  -2   1       94.66       80.12      2.31 o 
  -9  -2   1       82.75       93.83      2.27 o 
  -8  -2   1      284.73      274.09      3.45 o 
  -7  -2   1      427.41      403.47      3.82 o 
  -6  -2   1      764.44      765.75      8.08 o 
  -5  -2   1      130.73      133.42      4.72 o 
  -4  -2   1      262.78      269.06      5.35 o 
  -3  -2   1      109.53      118.95     14.37 o 
  -2  -2   1     1154.46     1170.37     41.02 o 
  -1  -2   1     1152.72     1227.55     36.47 o 
   0  -2   1      131.35      101.76      1.40 o 
   1  -2   1      948.75      939.28     15.12 o 
   2  -2   1      129.67      122.67      6.86 o 
   3  -2   1       94.81       72.99      1.34 o 
   4  -2   1       57.49       58.92      1.59 o 
   5  -2   1      167.34      176.83      4.96 o 
   6  -2   1       55.61       51.38      3.90 o 
   7  -2   1       11.93        9.75      2.45 o 
   8  -2   1      192.27      191.78      2.92 o 
   9  -2   1      129.74      110.12      4.30 o 
  10  -2   1        6.95        8.74      0.78 o 
  11  -2   1        2.23        3.79      0.64 o 
  12  -2   1       30.07       29.69      1.11 o 
 -13  -1   1       96.00      103.39      2.22 o 
 -12  -1   1       45.74       45.44      1.56 o 
 -11  -1   1       58.71       41.43      2.19 o 
 -10  -1   1       32.92       27.63      2.57 o 
  -9  -1   1       31.69       33.16      1.65 o 
  -8  -1   1       30.81       37.90      1.30 o 
  -7  -1   1      303.89      306.88     12.83 o 
  -6  -1   1      692.06      723.94      7.73 o 
  -5  -1   1     1331.97     1483.63     12.95 o 
  -4  -1   1       37.34       43.92      4.15 o 
  -3  -1   1      264.29      287.45      4.79 o 
  -2  -1   1     1719.41     1768.92     19.79 o 
  -1  -1   1     6540.88     5986.99     58.42 o 
   0  -1   1     9392.77     8562.11     78.01 o 
   1  -1   1     2094.67     1981.42     18.19 o 
   2  -1   1     3841.35     3766.96     34.46 o 
   3  -1   1      722.90      708.75     21.72 o 
   4  -1   1      243.70      242.02      3.55 o 
   5  -1   1      773.32      785.06     12.31 o 
   6  -1   1       38.43       61.81      1.88 o 
   7  -1   1       77.60       82.20      1.76 o 
   8  -1   1      105.16       92.31      1.80 o 
   9  -1   1      181.15      177.63      2.13 o 
  10  -1   1       27.57       24.15      1.03 o 
  11  -1   1        5.77        5.42      0.65 o 
  12  -1   1       55.86       63.11      1.35 o 
  13  -1   1       50.02       54.45      1.45 o 
 -13   0   1       11.88       13.44      1.59 o 
 -12   0   1       33.94       46.90      1.63 o 
 -11   0   1       33.62       26.44      1.55 o 
 -10   0   1      105.36      117.74      2.52 o 
  -9   0   1        1.35        2.61      0.64 o 
  -8   0   1       31.28       22.84      0.95 o 
  -7   0   1        0.26        2.13      0.87 o 
  -6   0   1     3929.28     4199.24     34.46 o 
  -5   0   1     1471.20     1594.45     14.77 o 
  -4   0   1     5068.49     5008.00     55.08 o 
  -3   0   1        4.06        2.72      0.62 o 
  -2   0   1      106.17      109.80      2.18 o 
  -1   0   1     3157.51     2894.87     32.29 o 
   0   0   1      460.48      448.27      5.32 o 
   1   0   1     1793.54     1664.68     18.56 o 
   2   0   1     1451.67     1415.49     13.39 o 
   3   0   1     4358.81     4396.49     48.52 o 
   4   0   1     1937.96     1975.53     18.14 o 
   5   0   1     2932.00     2974.82     23.11 o 
   6   0   1      539.88      573.17      5.93 o 
   7   0   1      159.49      171.78      2.33 o 
   8   0   1       13.81       12.54      0.88 o 
   9   0   1        2.21        0.86      0.52 o 
  10   0   1       33.08       28.04      1.35 o 
  11   0   1        9.21        5.71      0.81 o 
  12   0   1        8.29        7.65      1.04 o 
  13   0   1       30.60       29.65      1.82 o 
 -13   1   1       94.92      100.60      3.11 o 
 -12   1   1       46.10       41.71      1.53 o 
 -11   1   1       57.46       35.06      2.03 o 
 -10   1   1       32.39       28.18      1.88 o 
  -9   1   1       31.36       28.67      2.00 o 
  -8   1   1       30.98       40.03      1.81 o 
  -7   1   1      306.84      324.49     12.50 o 
  -6   1   1      697.24      725.18      6.43 o 
  -5   1   1     1332.11     1473.61     14.00 o 
  -4   1   1       38.18       40.05      4.36 o 
  -3   1   1      265.67      287.44      4.81 o 
  -2   1   1     1715.96     1719.96     18.75 o 
  -1   1   1     6548.90     6026.40     45.22 o 
   0   1   1     9398.38     8684.36     71.74 o 
   1   1   1     2099.78     1963.69     18.48 o 
   2   1   1     3845.65     3774.73     34.84 o 
   3   1   1      721.62      726.02      9.41 o 
   4   1   1      240.64      239.19      2.84 o 
   5   1   1      768.63      800.05      7.76 o 
   6   1   1       38.11       66.12      4.16 o 
   7   1   1       77.08       79.08      2.33 o 
   8   1   1      104.85      100.86      2.55 o 
   9   1   1      178.96      177.14      2.34 o 
  10   1   1       27.51       21.74      1.08 o 
  11   1   1        5.68        4.91      0.74 o 
  12   1   1       55.88       64.45      1.87 o 
  13   1   1       51.31       58.64      2.81 o 
 -13   2   1       51.76       61.52      2.26 o 
 -12   2   1       78.50       81.98      3.13 o 
 -11   2   1       75.42       73.25      2.80 o 
 -10   2   1       94.50       79.45      2.11 o 
  -9   2   1       81.72       91.89      2.46 o 
  -8   2   1      285.06      275.38      3.78 o 
  -7   2   1      421.95      403.36      4.40 o 
  -6   2   1      760.97      744.84      6.54 o 
  -5   2   1      130.93      149.02      2.84 o 
  -4   2   1      265.07      260.79      4.20 o 
  -3   2   1      108.09      129.88     10.89 o 
  -2   2   1     1160.62     1185.80     28.57 o 
  -1   2   1     1153.57     1255.88     38.63 o 
   0   2   1      131.69      107.59      2.72 o 
   1   2   1      946.25      946.72     13.55 o 
   2   2   1      129.47      122.79      5.31 o 
   3   2   1       96.59       71.09      1.17 o 
   4   2   1       56.70       60.98      1.26 o 
   5   2   1      168.10      164.74      5.92 o 
   6   2   1       53.98       47.05      3.11 o 
   7   2   1       11.82       14.40      2.50 o 
   8   2   1      192.50      186.17      2.63 o 
   9   2   1      132.23      114.85      5.07 o 
  10   2   1        6.79        7.38      1.06 o 
  11   2   1        2.14        4.64      0.81 o 
  12   2   1       29.83       29.61      2.06 o 
 -12   3   1       41.45       49.61      2.30 o 
 -11   3   1       31.71       31.55      1.80 o 
 -10   3   1       89.07       76.87      1.90 o 
  -9   3   1      421.78      408.06      4.35 o 
  -8   3   1      757.76      743.13     10.75 o 
  -7   3   1      245.85      243.51      3.06 o 
  -6   3   1      225.07      190.52      2.45 o 
  -5   3   1       18.25       27.18      2.19 o 
  -4   3   1       20.88       16.55      1.98 o 
  -3   3   1      301.63      302.81      3.47 o 
  -2   3   1      553.68      592.50     10.31 o 
  -1   3   1     1274.10     1358.66     24.71 o 
   0   3   1      876.64      936.90      8.79 o 
   1   3   1      844.57      832.82      7.99 o 
   2   3   1      312.17      365.91     13.90 o 
   3   3   1      135.36      138.00      1.85 o 
   4   3   1       36.40       55.76      1.64 o 
   5   3   1       95.92      100.18      2.13 o 
   6   3   1      115.22      106.58      2.24 o 
   7   3   1        4.37        5.39      1.01 o 
   8   3   1       28.49       28.29      1.72 o 
   9   3   1        2.76        3.70      0.65 o 
  10   3   1       28.39       30.06      1.73 o 
  11   3   1       79.28       83.16      3.15 o 
  12   3   1       10.36       16.20      1.87 o 
 -11   4   1       34.46       44.69      3.12 o 
 -10   4   1      197.04      214.51     13.55 o 
  -9   4   1        3.78        6.64      0.72 o 
  -8   4   1      449.07      458.70      4.46 o 
  -7   4   1      178.74      172.96      3.06 o 
  -6   4   1       37.50       42.18      1.54 o 
  -5   4   1      113.04      118.40      4.10 o 
  -4   4   1      160.34      176.50      3.62 o 
  -3   4   1      191.71      184.39      2.91 o 
  -2   4   1       90.00       78.41      6.68 o 
  -1   4   1       11.56       14.70      2.59 o 
   0   4   1      103.50      103.68      9.99 o 
   1   4   1      122.62      116.87      2.47 o 
   2   4   1       18.70       24.67      1.61 o 
   3   4   1       93.02       86.41      2.74 o 
   4   4   1       31.68       34.96      2.93 o 
   5   4   1      212.05      228.23      3.97 o 
   6   4   1        8.78        9.22      1.15 o 
   7   4   1       20.64       18.60      1.02 o 
   8   4   1      210.85      212.31      9.19 o 
   9   4   1       31.33       39.52      3.59 o 
  10   4   1       20.90       23.43      1.91 o 
  11   4   1       11.79       13.71      1.10 o 
 -10   5   1        6.29        4.93      2.29 o 
  -9   5   1       31.70       31.91      1.51 o 
  -8   5   1      126.30      129.21      2.91 o 
  -7   5   1      208.66      230.65      2.71 o 
  -6   5   1       76.19       70.60      1.66 o 
  -5   5   1       22.20       29.72      1.25 o 
  -4   5   1        1.83        2.82      0.82 o 
  -3   5   1       34.94       23.80      1.16 o 
  -2   5   1       89.20       94.84      3.66 o 
  -1   5   1       96.78       91.21      3.02 o 
   0   5   1        0.42        1.92      0.85 o 
   1   5   1       90.26       84.61      2.46 o 
   2   5   1       39.53       36.61      1.44 o 
   3   5   1       58.74       59.18      4.05 o 
   4   5   1      168.51      160.81      4.71 o 
   5   5   1       62.35       62.13      1.95 o 
   6   5   1        6.88        8.69      1.00 o 
   7   5   1      154.38      152.35      2.25 o 
   8   5   1        4.00        2.74      0.66 o 
   9   5   1       99.55       98.14      2.26 o 
  -7   6   1       16.62       16.40      0.91 o 
  -6   6   1       65.64       70.16      1.87 o 
  -5   6   1       51.05       47.66      2.13 o 
  -4   6   1       49.67       53.71      3.13 o 
  -3   6   1      110.77      120.01      3.24 o 
  -2   6   1       99.51       83.22      4.43 o 
  -1   6   1       20.13       20.37      1.28 o 
   0   6   1       20.70       19.55      1.46 o 
   1   6   1       14.98       15.65      1.44 o 
   2   6   1       24.88       19.33      1.24 o 
   3   6   1       56.07       64.77      5.89 o 
   4   6   1        7.43        5.30      1.04 o 
   5   6   1       69.81       68.36     10.86 o 
   6   6   1       21.65       16.77      1.56 o 
   7   6   1       14.22       15.51      4.97 o 
  -4   7   1        1.05        1.80      1.03 o 
  -3   7   1       18.19       17.49      3.53 o 
  -2   7   1        3.22        0.48      1.15 o 
  -1   7   1       32.87       25.41      1.68 o 
   0   7   1       11.23        8.02      1.54 o 
   1   7   1       42.82       34.37      2.40 o 
   2   7   1       28.09       24.46      4.11 o 
   3   7   1        8.83        7.89      1.24 o 
  -4  -7   2        4.13        7.74      1.73 o 
  -3  -7   2       22.76       20.15      2.95 o 
  -2  -7   2       37.26       31.64      1.37 o 
  -1  -7   2       18.90       20.20      1.20 o 
   0  -7   2       37.06       40.90      1.70 o 
   1  -7   2       13.14       11.28      0.92 o 
   2  -7   2        6.57        5.77      0.91 o 
   3  -7   2        5.46        4.33      0.88 o 
  -8  -6   2        4.16        1.93      0.98 o 
  -7  -6   2      114.74      125.52      3.39 o 
  -6  -6   2       30.39       32.67      4.19 o 
  -5  -6   2       13.82       17.01      1.02 o 
  -4  -6   2       45.96       41.88      1.62 o 
  -3  -6   2        6.24        4.36      0.70 o 
  -2  -6   2        1.32        0.26      0.68 o 
  -1  -6   2       16.18       10.11      1.00 o 
   0  -6   2      166.66      148.00      2.90 o 
   1  -6   2       21.03       19.20      1.85 o 
   2  -6   2        2.45        6.41      1.07 o 
   3  -6   2       32.73       32.82      1.15 o 
   4  -6   2        5.87        7.26      1.19 o 
   5  -6   2       89.83      107.61      1.80 o 
   6  -6   2       14.25       12.37      0.85 o 
   7  -6   2        1.61        0.73      1.42 o 
 -10  -5   2       50.83       49.28      1.33 o 
  -9  -5   2       14.52       15.57      0.83 o 
  -8  -5   2       57.95       53.79      1.31 o 
  -7  -5   2       17.00       15.89      0.87 o 
  -6  -5   2       31.99       31.58      1.17 o 
  -5  -5   2       32.68       33.26      1.17 o 
  -4  -5   2       28.80       35.02      1.10 o 
  -3  -5   2       39.46       35.91      1.72 o 
  -2  -5   2       81.55       85.18      2.08 o 
  -1  -5   2       76.28       85.08      3.51 o 
   0  -5   2       28.77       24.25      1.41 o 
   1  -5   2       23.11       30.85      1.38 o 
   2  -5   2       98.74      102.92      2.36 o 
   3  -5   2        4.97        8.11      0.75 o 
   4  -5   2       76.12       72.00      1.30 o 
   5  -5   2        2.13        1.14      0.51 o 
   6  -5   2       28.53       23.86      0.95 o 
   7  -5   2      102.46       96.11      1.59 o 
   8  -5   2       35.84       42.62      2.99 o 
   9  -5   2       53.74       59.92      3.84 o 
 -11  -4   2       29.74       33.00      1.01 o 
 -10  -4   2       54.80       61.85      1.25 o 
  -9  -4   2      179.55      188.01      2.30 o 
  -8  -4   2      135.58      135.71      4.59 o 
  -7  -4   2       83.98       70.65      1.89 o 
  -6  -4   2      144.98      142.87      3.49 o 
  -5  -4   2       57.64       55.60      2.07 o 
  -4  -4   2       47.33       41.76      1.79 o 
  -3  -4   2       61.70       62.45      2.25 o 
  -2  -4   2      442.74      451.73     12.50 o 
  -1  -4   2       37.29       41.94      1.37 o 
   0  -4   2       15.88       18.42      1.09 o 
   1  -4   2       27.40       30.50      2.09 o 
   2  -4   2       27.55       29.17      1.20 o 
   3  -4   2       51.26       49.38      2.85 o 
   4  -4   2        2.99        3.21      0.98 o 
   5  -4   2        1.00        0.90      1.04 o 
   6  -4   2       65.66       64.59      1.47 o 
   7  -4   2       16.06       15.16      0.77 o 
   8  -4   2      133.39      147.17      1.80 o 
   9  -4   2       61.48       52.15      1.18 o 
  10  -4   2       17.44       18.75      0.87 o 
 -12  -3   2       25.52       28.91      2.77 o 
 -11  -3   2       29.04       32.45      1.67 o 
 -10  -3   2       20.81       21.12      2.60 o 
  -9  -3   2      114.23      104.62      1.77 o 
  -8  -3   2       25.79       21.34      1.82 o 
  -7  -3   2      326.91      339.04      3.91 o 
  -6  -3   2      660.07      674.96     10.76 o 
  -5  -3   2        9.70       11.07      0.94 o 
  -4  -3   2      189.82      191.19      2.67 o 
  -3  -3   2      583.27      581.42      6.10 o 
  -2  -3   2      388.62      403.14      6.59 o 
  -1  -3   2       19.73       22.65      1.46 o 
   0  -3   2      154.69      160.63      2.20 o 
   1  -3   2      512.04      557.38      7.41 o 
   2  -3   2      167.91      160.05      5.35 o 
   3  -3   2      106.55      114.20      1.93 o 
   4  -3   2      157.81      163.78      2.74 o 
   5  -3   2       74.32       75.45      3.87 o 
   6  -3   2       68.30       67.85      4.27 o 
   7  -3   2      143.97      128.31      2.54 o 
   8  -3   2       97.17       97.16      1.96 o 
   9  -3   2       70.68       63.65      1.80 o 
  10  -3   2        9.30        8.46      0.69 o 
  11  -3   2       20.91       24.10      1.51 o 
 -13  -2   2        5.91        7.43      0.85 o 
 -12  -2   2       16.01       17.32      1.29 o 
 -11  -2   2       15.13       16.56      1.46 o 
 -10  -2   2      255.47      228.49     11.24 o 
  -9  -2   2      128.15      121.07      2.35 o 
  -8  -2   2       85.19       94.22      1.98 o 
  -7  -2   2      140.12      151.00      2.60 o 
  -6  -2   2      186.36      187.82      4.18 o 
  -5  -2   2       85.77       76.95      1.59 o 
  -4  -2   2       30.50       25.51      1.40 o 
  -3  -2   2      229.39      206.71      9.76 o 
  -2  -2   2      126.79      140.32      5.31 o 
  -1  -2   2      451.99      440.22     20.42 o 
   0  -2   2     1121.63     1082.36      9.60 o 
   1  -2   2      135.45      124.56      1.79 o 
   2  -2   2      195.10      215.42      4.15 o 
   3  -2   2      122.75      118.16      4.00 o 
   4  -2   2      296.77      317.82      4.13 o 
   5  -2   2       23.63       25.23      0.95 o 
   6  -2   2      283.31      273.53      8.12 o 
   7  -2   2      175.80      185.22      2.47 o 
   8  -2   2      316.11      289.35      6.75 o 
   9  -2   2       18.24       17.36      0.72 o 
  10  -2   2       49.28       46.92      1.28 o 
  11  -2   2       95.18       90.80      1.64 o 
  12  -2   2       56.93       58.24      1.15 o 
 -13  -1   2       15.03       15.67      1.61 o 
 -12  -1   2        6.60        4.11      0.88 o 
 -11  -1   2      132.76      126.68      3.55 o 
 -10  -1   2       55.51       48.05      2.69 o 
  -9  -1   2      112.65      117.51      2.40 o 
  -8  -1   2       21.31       33.01      3.38 o 
  -7  -1   2      266.60      270.01      9.83 o 
  -6  -1   2      497.06      525.46     12.84 o 
  -5  -1   2      142.49      130.35      1.77 o 
  -4  -1   2      358.00      364.07      5.21 o 
  -3  -1   2     1793.06     1810.67     17.85 o 
  -2  -1   2      255.95      300.11      4.66 o 
  -1  -1   2     1242.33     1158.74     19.24 o 
   0  -1   2     2241.48     2072.86     22.22 o 
   1  -1   2     4169.81     3972.39     35.43 o 
   2  -1   2      144.98      154.45     14.68 o 
   3  -1   2     1403.90     1325.26     19.21 o 
   4  -1   2        0.18        3.22      0.99 o 
   5  -1   2      395.20      407.81      5.62 o 
   6  -1   2       66.22       67.81      3.28 o 
   7  -1   2      322.40      324.67      3.67 o 
   8  -1   2       40.80       42.77      1.31 o 
   9  -1   2        5.48        5.77      0.83 o 
  10  -1   2       54.56       48.70      1.20 o 
  11  -1   2       16.01       18.34      0.97 o 
  12  -1   2       11.05       14.84      1.36 o 
 -13   0   2        4.60        8.24      2.49 o 
 -12   0   2       13.25       12.36      2.24 o 
 -11   0   2        0.03        3.22      1.00 o 
 -10   0   2        4.86        7.16      1.00 o 
  -9   0   2      131.39      145.07      2.88 o 
  -8   0   2      110.05       93.35      1.62 o 
  -7   0   2       18.77       19.57      0.72 o 
  -6   0   2      306.36      354.06      4.51 o 
  -5   0   2      168.75      180.37      3.31 o 
  -4   0   2      339.82      323.31      4.65 o 
  -3   0   2     2429.98     2319.15     25.78 o 
  -2   0   2      779.71      757.97      7.59 o 
  -1   0   2      360.98      314.98      3.97 o 
   0   0   2       61.41       56.17      1.18 o 
   1   0   2      441.66      467.89      6.02 o 
   2   0   2     2159.47     2166.97     27.85 o 
   3   0   2        0.51        4.47      0.67 o 
   4   0   2       76.41       86.79      1.74 o 
   5   0   2     1111.51     1107.10     10.20 o 
   6   0   2      550.34      630.09      5.97 o 
   7   0   2      632.20      618.71      4.78 o 
   8   0   2       82.88       89.48      1.66 o 
   9   0   2       69.04       75.74      1.26 o 
  10   0   2        0.65       -0.54      0.54 o 
  11   0   2        6.72        6.31      0.65 o 
  12   0   2       12.22       12.86      0.92 o 
 -13   1   2       15.27       25.22      2.93 o 
 -12   1   2        6.89        3.67      1.13 o 
 -11   1   2      133.78      122.32      3.97 o 
 -10   1   2       55.39       52.18      3.57 o 
  -9   1   2      113.28      115.01      2.16 o 
  -8   1   2       21.00       25.95      3.61 o 
  -7   1   2      268.95      264.69      5.26 o 
  -6   1   2      498.12      495.89     25.54 o 
  -5   1   2      142.72      134.18      1.86 o 
  -4   1   2      358.41      364.67      4.70 o 
  -3   1   2     1786.74     1754.73     34.26 o 
  -2   1   2      254.08      297.35      4.22 o 
  -1   1   2     1235.47     1173.53     12.25 o 
   0   1   2     2240.28     2096.57     22.63 o 
   1   1   2     4161.67     3973.41     36.52 o 
   2   1   2      144.43      139.85      8.03 o 
   3   1   2     1407.21     1323.46     11.21 o 
   4   1   2        0.27        3.16      0.75 o 
   5   1   2      395.05      424.11      5.08 o 
   6   1   2       66.86       64.65      2.65 o 
   7   1   2      322.84      314.18      3.33 o 
   8   1   2       41.55       41.85      1.30 o 
   9   1   2        5.61        6.21      1.03 o 
  10   1   2       54.05       47.07      1.44 o 
  11   1   2       15.43       18.92      1.13 o 
  12   1   2       11.39       15.18      1.09 o 
 -13   2   2        5.63        5.71      1.41 o 
 -12   2   2       15.66       19.42      4.60 o 
 -11   2   2       14.74       14.39      1.52 o 
 -10   2   2      255.68      226.49      9.74 o 
  -9   2   2      127.44      121.99      4.57 o 
  -8   2   2       85.24       88.53      2.30 o 
  -7   2   2      139.89      145.10      2.37 o 
  -6   2   2      187.34      196.54      3.52 o 
  -5   2   2       86.31       69.57      1.30 o 
  -4   2   2       30.38       27.90      0.99 o 
  -3   2   2      230.50      204.89     10.64 o 
  -2   2   2      127.08      138.51      5.77 o 
  -1   2   2      450.46      418.89     15.01 o 
   0   2   2     1121.69     1098.56      8.18 o 
   1   2   2      131.17      126.50      1.72 o 
   2   2   2      196.50      214.70      2.51 o 
   3   2   2      122.37      117.11      2.36 o 
   4   2   2      295.39      314.82      4.08 o 
   5   2   2       23.38       27.36      2.12 o 
   6   2   2      280.20      281.04      7.27 o 
   7   2   2      174.84      191.42      2.90 o 
   8   2   2      316.19      313.41      6.53 o 
   9   2   2       18.67       18.53      0.96 o 
  10   2   2       49.21       47.79      1.40 o 
  11   2   2       95.90       89.55      2.06 o 
  12   2   2       57.26       56.56      2.36 o 
 -12   3   2       25.77       22.18      1.86 o 
 -11   3   2       29.93       34.59      1.44 o 
 -10   3   2       20.81       23.42      2.26 o 
  -9   3   2      114.24      105.57      1.77 o 
  -8   3   2       25.44       21.40      2.70 o 
  -7   3   2      329.25      330.90      4.75 o 
  -6   3   2      660.28      644.74     18.57 o 
  -5   3   2        9.94        9.54      1.32 o 
  -4   3   2      189.59      179.24      2.25 o 
  -3   3   2      582.38      591.04      5.62 o 
  -2   3   2      394.48      413.24      3.77 o 
  -1   3   2       20.13       22.70      1.82 o 
   0   3   2      155.57      165.62      2.66 o 
   1   3   2      514.59      556.16     12.06 o 
   2   3   2      165.63      160.86      5.63 o 
   3   3   2      107.68      115.09      1.86 o 
   4   3   2      158.31      163.69      2.40 o 
   5   3   2       73.39       76.69      2.83 o 
   6   3   2       69.30       70.07      2.43 o 
   7   3   2      144.88      134.12      2.34 o 
   8   3   2       98.15       99.43      1.49 o 
   9   3   2       70.87       67.52      1.78 o 
  10   3   2        9.14        7.55      1.33 o 
  11   3   2       21.18       25.86      2.36 o 
 -11   4   2       30.16       34.46      1.35 o 
 -10   4   2       54.84       60.15      2.58 o 
  -9   4   2      178.58      184.20      2.68 o 
  -8   4   2      135.75      142.00      4.93 o 
  -7   4   2       84.56       72.45      1.44 o 
  -6   4   2      145.61      139.21      6.64 o 
  -5   4   2       57.69       57.76      1.55 o 
  -4   4   2       47.62       44.38      1.35 o 
  -3   4   2       61.68       62.56      1.44 o 
  -2   4   2      444.83      449.82      4.50 o 
  -1   4   2       37.49       39.13      2.02 o 
   0   4   2       16.05       17.63      1.46 o 
   1   4   2       26.97       31.63      2.86 o 
   2   4   2       27.54       28.93      1.85 o 
   3   4   2       50.80       50.37      1.44 o 
   4   4   2        2.96        4.28      0.98 o 
   5   4   2        1.04        1.90      1.07 o 
   6   4   2       64.94       68.61      2.81 o 
   7   4   2       15.75       15.82      0.87 o 
   8   4   2      134.10      149.77      2.45 o 
   9   4   2       61.75       51.48      1.55 o 
  10   4   2       17.70       18.75      1.21 o 
 -10   5   2       50.81       48.57      2.17 o 
  -9   5   2       14.08       12.66      0.94 o 
  -8   5   2       57.74       55.01      1.45 o 
  -7   5   2       16.89       13.59      0.97 o 
  -6   5   2       33.07       30.73      1.22 o 
  -5   5   2       33.12       34.42      1.42 o 
  -4   5   2       29.05       33.99      1.35 o 
  -3   5   2       39.61       36.85      1.40 o 
  -2   5   2       80.18       84.11      1.88 o 
  -1   5   2       77.41       85.56      4.41 o 
   0   5   2       29.17       24.26      2.14 o 
   1   5   2       23.47       30.85      1.63 o 
   2   5   2       98.40      104.08      2.14 o 
   3   5   2        5.28        9.75      1.21 o 
   4   5   2       75.86       69.11      2.89 o 
   5   5   2        2.19        0.87      0.75 o 
   6   5   2       29.13       26.62      1.32 o 
   7   5   2      102.93       94.71      1.76 o 
   8   5   2       36.60       48.13      3.90 o 
   9   5   2       53.75       58.46      4.49 o 
  -8   6   2        4.34        3.81      2.54 o 
  -7   6   2      114.53      119.75      2.58 o 
  -6   6   2       29.91       30.85      2.84 o 
  -5   6   2       14.05       16.91      1.37 o 
  -4   6   2       46.59       45.83      1.82 o 
  -3   6   2        6.44        5.26      0.97 o 
  -2   6   2        1.35       -0.61      0.99 o 
  -1   6   2       15.65       11.53      1.18 o 
   0   6   2      166.86      148.26      2.74 o 
   1   6   2       21.31       23.09      1.47 o 
   2   6   2        2.18        6.44      0.90 o 
   3   6   2       32.52       32.34      1.46 o 
   4   6   2        5.94        7.77      1.91 o 
   5   6   2       90.49      106.33      3.65 o 
   6   6   2       14.47       13.47      0.86 o 
   7   6   2        1.64        0.02      0.87 o 
  -4   7   2        4.10        1.27      1.85 o 
  -3   7   2       22.76       19.19      3.98 o 
  -2   7   2       37.44       27.09      5.23 o 
  -1   7   2       18.55       18.88      1.52 o 
   0   7   2       36.93       35.15      3.05 o 
   1   7   2       13.25       10.69      1.31 o 
   2   7   2        6.64        4.39      1.29 o 
   3   7   2        5.53        1.85      1.34 o 
  -4  -7   3        0.99        1.24      1.40 o 
  -3  -7   3        7.92       11.37      2.89 o 
  -2  -7   3       55.85       55.68      1.89 o 
  -1  -7   3       31.13       33.75      2.20 o 
   0  -7   3       17.06       10.18      1.33 o 
   1  -7   3        0.07        0.13      0.62 o 
   2  -7   3       13.76       12.70      1.69 o 
  -8  -6   3       14.86       19.16      2.45 o 
  -7  -6   3       13.71       13.01      1.18 o 
  -6  -6   3       61.76       73.82      1.91 o 
  -5  -6   3        6.92        5.16      0.75 o 
  -4  -6   3        9.91        9.38      0.98 o 
  -3  -6   3        3.65        7.00      1.07 o 
  -2  -6   3       23.73       31.88      1.53 o 
  -1  -6   3       72.58       81.74      2.01 o 
   0  -6   3       37.50       36.69      2.42 o 
   1  -6   3       27.04       29.98      1.95 o 
   2  -6   3       11.50       11.37      1.93 o 
   3  -6   3       14.07       17.54      2.22 o 
   4  -6   3       20.33       17.08      1.17 o 
   5  -6   3        3.91        4.56      0.60 o 
   6  -6   3        5.09        7.94      0.92 o 
 -10  -5   3       16.76       14.79      1.27 o 
  -9  -5   3        1.20        2.81      0.55 o 
  -8  -5   3       15.13       14.92      1.28 o 
  -7  -5   3       57.97       57.27      1.33 o 
  -6  -5   3        2.25        0.70      0.52 o 
  -5  -5   3       32.29       39.10      1.77 o 
  -4  -5   3       62.03       56.53      1.98 o 
  -3  -5   3        3.91        2.23      0.75 o 
  -2  -5   3       45.41       47.68      3.42 o 
  -1  -5   3       56.71       62.28      1.56 o 
   0  -5   3       62.35       56.62      2.49 o 
   1  -5   3       40.02       38.45      1.35 o 
   2  -5   3       62.77       62.46      1.71 o 
   3  -5   3       30.43       31.12      1.55 o 
   4  -5   3      125.93      119.69      1.73 o 
   5  -5   3       68.52       75.07      2.34 o 
   6  -5   3        2.54        2.62      0.73 o 
   7  -5   3       24.15       23.57      0.99 o 
   8  -5   3       11.41       16.39      1.11 o 
 -11  -4   3       26.74       30.63      3.46 o 
 -10  -4   3        8.28        9.93      0.86 o 
  -9  -4   3       28.79       30.13      1.83 o 
  -8  -4   3      130.14      148.43      6.30 o 
  -7  -4   3      230.58      229.78      2.45 o 
  -6  -4   3       61.30       58.21      2.20 o 
  -5  -4   3       74.62       59.18      3.29 o 
  -4  -4   3       38.09       39.80      1.61 o 
  -3  -4   3      168.16      147.91     11.68 o 
  -2  -4   3        8.32       11.26      2.29 o 
  -1  -4   3        4.64        4.25      0.99 o 
   0  -4   3      194.16      192.93      5.41 o 
   1  -4   3       42.07       39.08      1.39 o 
   2  -4   3      130.66      125.40      2.36 o 
   3  -4   3       14.90       12.78      1.02 o 
   4  -4   3       63.15       61.32      2.31 o 
   5  -4   3        7.59       10.00      0.75 o 
   6  -4   3       17.40       17.07      0.91 o 
   7  -4   3       21.91       16.83      0.88 o 
   8  -4   3       71.35       78.57      1.40 o 
   9  -4   3        6.70        6.06      0.66 o 
  10  -4   3        8.93        6.80      0.59 o 
 -12  -3   3       21.95       19.67      1.07 o 
 -11  -3   3       73.81       71.15      1.54 o 
 -10  -3   3       71.98       66.73      1.66 o 
  -9  -3   3      275.43      263.66      3.02 o 
  -8  -3   3       87.45       82.47      4.00 o 
  -7  -3   3       27.04       25.60      1.21 o 
  -6  -3   3       34.31       31.13      2.73 o 
  -5  -3   3      157.50      162.57      2.15 o 
  -4  -3   3       17.35       14.99      0.89 o 
  -3  -3   3      222.32      243.19      5.30 o 
  -2  -3   3       27.76       17.73      0.72 o 
  -1  -3   3      303.75      312.55      7.45 o 
   0  -3   3      378.97      397.34      5.11 o 
   1  -3   3        1.44        4.94      0.51 o 
   2  -3   3      244.98      254.79      4.23 o 
   3  -3   3      109.50      123.80      8.63 o 
   4  -3   3       49.42       58.46      2.86 o 
   5  -3   3      201.35      190.27      4.68 o 
   6  -3   3      258.96      239.41      3.78 o 
   7  -3   3       50.30       44.86      1.09 o 
   8  -3   3       91.84       89.68      2.85 o 
   9  -3   3        3.21        2.87      0.64 o 
  10  -3   3       42.44       41.81      1.20 o 
  11  -3   3        5.70        7.41      0.84 o 
 -13  -2   3        2.12        3.79      0.93 o 
 -12  -2   3       54.15       61.07      1.73 o 
 -11  -2   3       14.00       12.72      2.37 o 
 -10  -2   3      122.10      117.30      2.15 o 
  -9  -2   3      123.76      114.16      3.56 o 
  -8  -2   3       72.64       70.32      1.93 o 
  -7  -2   3       47.55       52.41      1.35 o 
  -6  -2   3       23.32       19.77      0.89 o 
  -5  -2   3      241.93      253.86      6.91 o 
  -4  -2   3       59.66       58.91      2.36 o 
  -3  -2   3      366.27      358.86      8.01 o 
  -2  -2   3      162.86      152.59     11.06 o 
  -1  -2   3     1256.65     1271.17     10.32 o 
   0  -2   3       64.69       52.07      4.70 o 
   1  -2   3      234.39      233.19      2.25 o 
   2  -2   3      328.57      309.38      3.00 o 
   3  -2   3      514.85      510.38      6.66 o 
   4  -2   3      151.63      133.41      2.51 o 
   5  -2   3       72.17       62.82      1.43 o 
   6  -2   3      337.49      326.71      6.23 o 
   7  -2   3      130.50      118.09      4.23 o 
   8  -2   3        4.60        8.65      0.64 o 
   9  -2   3       81.18       80.70      1.46 o 
  10  -2   3       61.69       60.35      2.23 o 
  11  -2   3        3.24        5.82      0.63 o 
  12  -2   3        1.90        1.50      0.47 o 
 -13  -1   3       44.74       47.48      2.37 o 
 -12  -1   3       45.38       50.69      2.76 o 
 -11  -1   3        1.90        3.51      0.89 o 
 -10  -1   3       36.20       35.55      1.29 o 
  -9  -1   3       46.11       48.48      1.55 o 
  -8  -1   3       23.85       28.35      1.51 o 
  -7  -1   3       49.45       54.53      1.61 o 
  -6  -1   3      489.34      480.03      7.43 o 
  -5  -1   3      426.19      445.63      8.74 o 
  -4  -1   3       40.42       35.20      1.09 o 
  -3  -1   3       28.09       27.31      0.95 o 
  -2  -1   3      363.31      322.88      5.74 o 
  -1  -1   3      125.50      121.48      4.62 o 
   0  -1   3     2691.00     2719.25     22.18 o 
   1  -1   3      655.73      583.15     16.90 o 
   2  -1   3      902.69      922.63      7.62 o 
   3  -1   3       12.69       17.66      1.17 o 
   4  -1   3      878.91      880.61      8.36 o 
   5  -1   3       64.52       67.32      2.20 o 
   6  -1   3      212.83      191.32     15.11 o 
   7  -1   3       58.17       51.83      1.63 o 
   8  -1   3       22.88       22.62      1.28 o 
   9  -1   3      257.05      251.44      2.39 o 
  10  -1   3       72.19       58.86      1.35 o 
  11  -1   3       41.39       36.89      1.15 o 
  12  -1   3        4.24        5.98      0.62 o 
 -13   0   3        6.37        7.33      1.43 o 
 -12   0   3       31.73       24.54      1.91 o 
 -11   0   3       57.71       59.75      1.93 o 
 -10   0   3       11.88       11.18      1.19 o 
  -9   0   3       78.00       85.28      1.79 o 
  -8   0   3      844.43      907.02     13.69 o 
  -7   0   3      126.89      152.93      2.55 o 
  -6   0   3      590.56      675.18     11.19 o 
  -5   0   3      447.62      475.13      5.81 o 
  -4   0   3       12.19       17.36      0.75 o 
  -3   0   3     1846.95     1897.75     18.42 o 
  -2   0   3     3334.54     3257.68     31.42 o 
  -1   0   3      505.96      558.02      6.04 o 
   0   0   3     4729.69     4471.22     54.78 o 
   1   0   3      122.92      135.81      1.82 o 
   2   0   3      804.75      844.23      8.69 o 
   3   0   3     2196.35     2282.45     22.69 o 
   4   0   3      327.43      321.68      3.09 o 
   5   0   3       89.47       79.18      1.69 o 
   6   0   3       13.75       19.37      0.89 o 
   7   0   3      129.71      140.52      1.97 o 
   8   0   3      259.53      244.60      2.96 o 
   9   0   3       23.82       24.50      0.88 o 
  10   0   3        1.41        1.54      0.59 o 
  11   0   3        0.97        0.60      0.51 o 
  12   0   3        0.14        2.05      0.66 o 
 -13   1   3       44.78       42.38      2.36 o 
 -12   1   3       44.51       45.82      2.38 o 
 -11   1   3        1.90        2.17      0.90 o 
 -10   1   3       36.65       36.17      2.12 o 
  -9   1   3       45.36       44.85      2.62 o 
  -8   1   3       23.94       27.59      2.50 o 
  -7   1   3       49.44       55.99      1.29 o 
  -6   1   3      491.04      487.60      6.67 o 
  -5   1   3      429.08      440.67      7.19 o 
  -4   1   3       39.12       34.62      1.04 o 
  -3   1   3       27.84       27.47      1.05 o 
  -2   1   3      363.45      336.87      4.25 o 
  -1   1   3      125.74      128.28      2.97 o 
   0   1   3     2699.00     2736.31     25.46 o 
   1   1   3      650.11      607.70     20.76 o 
   2   1   3      901.22      921.35      9.72 o 
   3   1   3       12.65       16.80      0.82 o 
   4   1   3      874.01      880.78      7.15 o 
   5   1   3       64.73       65.65      1.54 o 
   6   1   3      212.27      206.12     15.61 o 
   7   1   3       58.64       56.32      1.73 o 
   8   1   3       23.42       26.62      1.11 o 
   9   1   3      258.11      250.68      2.73 o 
  10   1   3       72.85       61.58      1.79 o 
  11   1   3       41.84       39.07      1.22 o 
  12   1   3        4.13        5.67      0.75 o 
 -13   2   3        1.98        2.63      1.09 o 
 -12   2   3       54.83       55.74      2.84 o 
 -11   2   3       13.77        9.25      1.35 o 
 -10   2   3      121.57      110.58      2.42 o 
  -9   2   3      124.03      104.59      3.29 o 
  -8   2   3       72.04       68.04      1.59 o 
  -7   2   3       47.41       48.83      1.58 o 
  -6   2   3       23.09       20.09      0.75 o 
  -5   2   3      242.54      274.31      4.54 o 
  -4   2   3       58.94       65.08      1.73 o 
  -3   2   3      372.09      380.26      5.93 o 
  -2   2   3      163.24      166.26     11.99 o 
  -1   2   3     1256.80     1280.18      9.97 o 
   0   2   3       63.54       58.95      4.94 o 
   1   2   3      233.40      234.66      2.68 o 
   2   2   3      330.75      314.36      3.05 o 
   3   2   3      511.82      506.43      4.27 o 
   4   2   3      151.46      133.79      2.16 o 
   5   2   3       72.01       60.33      1.26 o 
   6   2   3      338.10      314.05      4.70 o 
   7   2   3      129.32      129.97      3.15 o 
   8   2   3        4.45        8.25      0.79 o 
   9   2   3       80.25       77.85      1.70 o 
  10   2   3       62.73       61.81      1.49 o 
  11   2   3        3.22        3.88      0.81 o 
  12   2   3        1.74        0.34      0.66 o 
 -12   3   3       21.97       19.74      2.27 o 
 -11   3   3       73.77       72.42      1.78 o 
 -10   3   3       70.91       68.69      2.42 o 
  -9   3   3      275.06      259.27      3.40 o 
  -8   3   3       88.07       94.92      8.01 o 
  -7   3   3       27.27       26.47      1.25 o 
  -6   3   3       33.78       36.33      2.49 o 
  -5   3   3      157.34      158.74      2.66 o 
  -4   3   3       18.07       15.71      0.76 o 
  -3   3   3      222.89      236.74      2.90 o 
  -2   3   3       27.52       19.13      0.75 o 
  -1   3   3      304.01      304.71      4.93 o 
   0   3   3      378.66      402.76     10.19 o 
   1   3   3        1.40        5.11      0.97 o 
   2   3   3      245.88      250.21      3.38 o 
   3   3   3      108.64      122.42      7.66 o 
   4   3   3       49.42       63.16      2.68 o 
   5   3   3      201.14      185.57      2.79 o 
   6   3   3      259.90      236.68      2.98 o 
   7   3   3       49.52       42.70      1.89 o 
   8   3   3       92.36       89.74      4.59 o 
   9   3   3        3.31        3.45      0.65 o 
  10   3   3       43.17       42.20      1.25 o 
  11   3   3        5.72        6.21      0.91 o 
 -11   4   3       26.61       28.13      2.00 o 
 -10   4   3        8.19       10.96      1.13 o 
  -9   4   3       28.60       30.61      2.05 o 
  -8   4   3      130.94      148.51      5.36 o 
  -7   4   3      229.62      232.74      2.44 o 
  -6   4   3       62.64       53.08      1.96 o 
  -5   4   3       74.69       65.17      1.60 o 
  -4   4   3       38.04       41.09      1.94 o 
  -3   4   3      167.62      160.47      8.80 o 
  -2   4   3        8.58       11.80      1.04 o 
  -1   4   3        4.74        5.19      0.90 o 
   0   4   3      193.88      184.64      5.12 o 
   1   4   3       42.29       41.97      1.56 o 
   2   4   3      130.66      127.22      5.14 o 
   3   4   3       15.29       14.10      0.92 o 
   4   4   3       62.69       60.88      1.98 o 
   5   4   3        7.75       10.76      0.93 o 
   6   4   3       16.96       17.51      1.04 o 
   7   4   3       22.05       19.72      1.35 o 
   8   4   3       72.05       75.22      1.58 o 
   9   4   3        6.70        5.77      0.69 o 
  10   4   3        9.00        5.58      1.41 o 
 -10   5   3       16.67       16.22      1.09 o 
  -9   5   3        1.16        1.99      0.91 o 
  -8   5   3       14.98       14.25      1.32 o 
  -7   5   3       58.85       58.73      2.01 o 
  -6   5   3        2.12        0.44      0.61 o 
  -5   5   3       32.19       37.91      1.28 o 
  -4   5   3       61.99       54.69      2.51 o 
  -3   5   3        3.78        2.32      0.67 o 
  -2   5   3       45.23       47.57      2.65 o 
  -1   5   3       57.55       62.86      1.51 o 
   0   5   3       62.85       59.82      2.15 o 
   1   5   3       40.67       36.79      1.16 o 
   2   5   3       62.54       64.87      1.53 o 
   3   5   3       30.30       32.99      1.30 o 
   4   5   3      127.00      119.34      2.37 o 
   5   5   3       69.12       74.04      1.67 o 
   6   5   3        2.53        3.93      0.74 o 
   7   5   3       24.22       25.44      1.00 o 
   8   5   3       11.20       15.15      1.10 o 
  -8   6   3       14.78       19.40      1.60 o 
  -7   6   3       13.87       14.22      0.95 o 
  -6   6   3       61.19       76.74      2.72 o 
  -5   6   3        6.84        3.51      1.05 o 
  -4   6   3        9.98       10.38      1.00 o 
  -3   6   3        3.61        4.67      1.03 o 
  -2   6   3       22.95       32.29      1.81 o 
  -1   6   3       72.96       81.51      1.79 o 
   0   6   3       37.59       32.33      1.53 o 
   1   6   3       27.62       29.39      1.58 o 
   2   6   3       11.30       10.92      1.15 o 
   3   6   3       14.29       15.63      1.20 o 
   4   6   3       20.59       15.34      0.97 o 
   5   6   3        3.94        6.38      0.83 o 
   6   6   3        5.10        5.28      0.99 o 
  -4   7   3        1.00       -1.88      1.89 o 
  -3   7   3        8.08       10.20      1.72 o 
  -2   7   3       56.51       54.66      2.13 o 
  -1   7   3       31.08       30.27      1.83 o 
   0   7   3       17.20       11.26      1.26 o 
   1   7   3        0.06        1.47      1.44 o 
   2   7   3       13.55       10.95      2.59 o 
  -3  -7   4       14.43       19.09      2.73 o 
  -2  -7   4       10.42        8.89      0.90 o 
  -1  -7   4       31.67       32.66      1.58 o 
   0  -7   4       13.03       18.45      1.57 o 
   1  -7   4        3.94        3.61      0.64 o 
  -7  -6   4        2.46        4.89      0.74 o 
  -6  -6   4       27.95       23.86      1.06 o 
  -5  -6   4       18.43       17.68      1.05 o 
  -4  -6   4       11.52       11.74      0.99 o 
  -3  -6   4       31.68       40.91      1.56 o 
  -2  -6   4      124.58      112.05      2.11 o 
  -1  -6   4       48.08       45.02      2.33 o 
   0  -6   4       71.16       72.12      2.95 o 
   1  -6   4        1.60        1.17      0.90 o 
   2  -6   4       57.18       66.44      2.35 o 
   3  -6   4       10.47       12.91      2.79 o 
   4  -6   4       28.58       23.66      1.82 o 
   5  -6   4        0.06        0.03      0.62 o 
   6  -6   4        0.34        1.18      1.12 o 
 -10  -5   4        5.68        7.02      0.65 o 
  -9  -5   4       22.18       26.66      2.12 o 
  -8  -5   4       83.00       86.84      1.64 o 
  -7  -5   4       51.42       49.41      1.53 o 
  -6  -5   4       22.25       21.19      1.03 o 
  -5  -5   4       18.23       13.01      0.74 o 
  -4  -5   4        7.69        7.69      0.80 o 
  -3  -5   4      117.66      119.27      1.75 o 
  -2  -5   4       62.27       53.24      1.41 o 
  -1  -5   4      368.34      360.57      4.85 o 
   0  -5   4       16.62       16.92      1.22 o 
   1  -5   4       71.69       66.92      2.03 o 
   2  -5   4       22.38       21.49      1.25 o 
   3  -5   4       96.28      101.35      1.82 o 
   4  -5   4        8.98       10.89      0.77 o 
   5  -5   4       34.10       35.17      1.42 o 
   6  -5   4       46.33       47.36      1.37 o 
   7  -5   4      130.60      141.16      6.69 o 
   8  -5   4        1.97        1.30      0.79 o 
 -11  -4   4       57.84       58.27      1.60 o 
 -10  -4   4       13.42       15.02      0.89 o 
  -9  -4   4      124.15      119.89      4.61 o 
  -8  -4   4       11.12       15.71      1.03 o 
  -7  -4   4       15.98       19.99      1.62 o 
  -6  -4   4       10.25       12.44      1.16 o 
  -5  -4   4       57.52       60.18      3.32 o 
  -4  -4   4       34.47       35.11      1.54 o 
  -3  -4   4      162.83      165.05      5.78 o 
  -2  -4   4      116.07      103.34      3.03 o 
  -1  -4   4      115.13      101.65      5.73 o 
   0  -4   4       34.00       33.93      1.59 o 
   1  -4   4      120.31      120.51      2.08 o 
   2  -4   4        8.13       11.81      0.77 o 
   3  -4   4      289.88      299.84      4.33 o 
   4  -4   4      133.14      121.67      2.71 o 
   5  -4   4       13.73       15.16      0.80 o 
   6  -4   4        8.22        8.90      0.79 o 
   7  -4   4       67.88       68.89      1.48 o 
   8  -4   4        9.53        9.45      0.71 o 
   9  -4   4        1.05        2.06      0.54 o 
 -12  -3   4        1.00        3.08      0.75 o 
 -11  -3   4       85.16       95.65      4.04 o 
 -10  -3   4       19.56       20.10      1.92 o 
  -9  -3   4       19.60       20.43      1.01 o 
  -8  -3   4      110.80      107.09      4.91 o 
  -7  -3   4      188.81      190.31      3.94 o 
  -6  -3   4       23.64       22.41      1.00 o 
  -5  -3   4      132.38      120.04      2.59 o 
  -4  -3   4      182.54      193.13      2.73 o 
  -3  -3   4      700.01      740.31      7.86 o 
  -2  -3   4       44.30       44.81      1.42 o 
  -1  -3   4       52.82       51.52      1.40 o 
   0  -3   4      304.59      297.00      3.89 o 
   1  -3   4       74.55       72.82      1.35 o 
   2  -3   4       83.30       96.11      3.47 o 
   3  -3   4        0.34        1.13      0.58 o 
   4  -3   4      167.91      170.32      4.28 o 
   5  -3   4       48.59       47.42      1.89 o 
   6  -3   4      123.08      123.42      4.02 o 
   7  -3   4       24.34       30.04      0.89 o 
   8  -3   4       51.42       49.17      1.61 o 
   9  -3   4       18.41       23.05      1.41 o 
  10  -3   4       43.93       43.94      1.10 o 
  11  -3   4       93.33       93.35      2.09 o 
 -13  -2   4        7.65        7.17      1.73 o 
 -12  -2   4        9.61       10.75      1.14 o 
 -11  -2   4      112.55      114.50      3.87 o 
 -10  -2   4        7.32       10.24      0.89 o 
  -9  -2   4       87.90       89.31      3.87 o 
  -8  -2   4      229.76      225.75      5.41 o 
  -7  -2   4      163.15      161.62      2.41 o 
  -6  -2   4       37.07       35.67      1.02 o 
  -5  -2   4      107.55      114.26      1.62 o 
  -4  -2   4      329.65      334.26     10.03 o 
  -3  -2   4       77.89       70.92      1.26 o 
  -2  -2   4      780.40      801.93      7.57 o 
  -1  -2   4       54.22       60.35      3.56 o 
   0  -2   4      643.31      695.46     12.72 o 
   1  -2   4      123.72      104.90      1.50 o 
   2  -2   4      226.13      252.14      4.35 o 
   3  -2   4      454.92      464.12      4.84 o 
   4  -2   4      262.22      261.52      4.34 o 
   5  -2   4      149.34      158.52      5.06 o 
   6  -2   4       79.94       87.57      2.18 o 
   7  -2   4       41.41       40.28      4.05 o 
   8  -2   4      147.22      131.07      4.33 o 
   9  -2   4      177.84      174.55      4.09 o 
  10  -2   4       19.61       18.92      1.15 o 
  11  -2   4       47.03       42.94      1.05 o 
 -13  -1   4       14.52       14.72      2.30 o 
 -12  -1   4        3.52        4.74      2.20 o 
 -11  -1   4       19.18       18.27      1.58 o 
 -10  -1   4       21.03       20.08      1.70 o 
  -9  -1   4      115.78      111.11      2.44 o 
  -8  -1   4        4.23        5.14      0.60 o 
  -7  -1   4       48.52       45.88      1.37 o 
  -6  -1   4      290.42      278.44      4.62 o 
  -5  -1   4        3.30        3.03      0.75 o 
  -4  -1   4      766.58      773.02      9.00 o 
  -3  -1   4      155.52      165.35      2.85 o 
  -2  -1   4      343.38      296.12     11.51 o 
  -1  -1   4     1001.94      943.82      9.62 o 
   0  -1   4      895.99      894.40     14.15 o 
   1  -1   4       35.48       55.62      3.04 o 
   2  -1   4      273.10      293.04      2.78 o 
   3  -1   4       22.47       24.75      1.44 o 
   4  -1   4       57.54       70.51      2.20 o 
   5  -1   4       65.84       71.31      3.27 o 
   6  -1   4      617.15      613.81      5.40 o 
   7  -1   4      519.46      494.53      7.98 o 
   8  -1   4       30.75       29.05      1.73 o 
   9  -1   4       37.88       39.58      1.36 o 
  10  -1   4       13.25       15.49      0.82 o 
  11  -1   4       29.54       34.72      1.10 o 
  12  -1   4       31.81       36.28      1.00 o 
 -13   0   4       18.65       20.84      2.66 o 
 -12   0   4       16.87       12.71      1.57 o 
 -11   0   4       15.38       11.91      1.10 o 
 -10   0   4        0.71        1.82      0.75 o 
  -9   0   4       42.83       39.22      1.61 o 
  -8   0   4      813.53      769.97     13.75 o 
  -7   0   4       18.22       18.14      1.83 o 
  -6   0   4       21.74       22.19      1.23 o 
  -5   0   4      169.88      198.10      2.76 o 
  -4   0   4      440.12      430.81      4.18 o 
  -3   0   4       39.39       33.27      0.96 o 
  -2   0   4     1914.70     1807.19     25.45 o 
  -1   0   4      118.64      117.26      4.98 o 
   0   0   4     2938.38     2926.28     38.56 o 
   1   0   4        3.06        7.49      0.56 o 
   2   0   4      529.07      612.78      6.04 o 
   3   0   4      193.82      197.75      2.24 o 
   4   0   4      469.19      468.13      4.31 o 
   5   0   4        1.21        3.79      0.97 o 
   6   0   4       98.79       81.01      1.62 o 
   7   0   4      181.80      180.11      2.44 o 
   8   0   4      235.39      219.71      2.88 o 
   9   0   4      188.57      185.63      2.03 o 
  10   0   4        1.47        1.11      0.44 o 
  11   0   4       21.91       21.90      0.97 o 
  12   0   4       30.32       31.19      1.16 o 
 -13   1   4       15.07       19.04      2.48 o 
 -12   1   4        3.58        4.00      1.56 o 
 -11   1   4       18.64       15.80      1.85 o 
 -10   1   4       21.66       20.15      1.96 o 
  -9   1   4      116.49      109.44      4.03 o 
  -8   1   4        4.44        4.11      0.66 o 
  -7   1   4       49.31       47.03      1.66 o 
  -6   1   4      292.89      270.79      5.47 o 
  -5   1   4        3.03        3.82      0.71 o 
  -4   1   4      761.50      784.19      9.08 o 
  -3   1   4      152.96      161.05      3.49 o 
  -2   1   4      347.25      295.71      7.83 o 
  -1   1   4     1007.75      962.52      9.49 o 
   0   1   4      894.36      893.68     14.94 o 
   1   1   4       36.04       59.89      3.19 o 
   2   1   4      268.68      287.26      2.78 o 
   3   1   4       22.91       24.41      0.79 o 
   4   1   4       57.58       71.01      3.23 o 
   5   1   4       65.68       67.23      4.25 o 
   6   1   4      611.02      621.85      5.10 o 
   7   1   4      513.45      526.81      7.27 o 
   8   1   4       30.68       27.25      1.87 o 
   9   1   4       37.73       37.55      1.47 o 
  10   1   4       13.27       14.85      0.77 o 
  11   1   4       28.57       35.93      1.35 o 
  12   1   4       31.61       33.91      1.38 o 
 -13   2   4        7.65        8.18      1.83 o 
 -12   2   4        9.30       14.12      2.58 o 
 -11   2   4      111.93       99.19      3.26 o 
 -10   2   4        7.43        8.18      1.01 o 
  -9   2   4       89.89       78.84      3.61 o 
  -8   2   4      227.51      237.19      9.71 o 
  -7   2   4      164.48      166.22      3.80 o 
  -6   2   4       37.67       35.54      1.10 o 
  -5   2   4      107.20      114.48      1.74 o 
  -4   2   4      331.72      367.28      9.85 o 
  -3   2   4       77.48       70.32      1.15 o 
  -2   2   4      781.58      803.73      7.87 o 
  -1   2   4       55.32       61.30      3.22 o 
   0   2   4      643.21      706.43     12.98 o 
   1   2   4      122.57      106.35      2.33 o 
   2   2   4      227.67      251.89      3.60 o 
   3   2   4      451.19      463.52      6.48 o 
   4   2   4      263.99      269.00      4.69 o 
   5   2   4      149.81      159.61      6.17 o 
   6   2   4       81.49       84.87      2.06 o 
   7   2   4       41.61       49.38      3.63 o 
   8   2   4      148.12      136.27      4.38 o 
   9   2   4      179.68      176.44      7.30 o 
  10   2   4       19.59       17.66      1.25 o 
  11   2   4       46.77       40.55      1.72 o 
 -12   3   4        0.91        1.15      1.80 o 
 -11   3   4       84.77       89.23      2.72 o 
 -10   3   4       19.74       21.18      1.74 o 
  -9   3   4       19.60       20.99      1.05 o 
  -8   3   4      111.28      109.86      7.17 o 
  -7   3   4      189.27      177.90      7.13 o 
  -6   3   4       24.06       22.47      1.07 o 
  -5   3   4      133.04      122.94      1.96 o 
  -4   3   4      182.36      197.57      2.51 o 
  -3   3   4      702.26      722.26      6.47 o 
  -2   3   4       45.24       44.33      1.02 o 
  -1   3   4       51.95       51.32      1.62 o 
   0   3   4      303.36      298.11      4.06 o 
   1   3   4       74.31       75.47      1.46 o 
   2   3   4       83.03       96.32      3.76 o 
   3   3   4        0.31        2.90      0.69 o 
   4   3   4      167.26      171.09      3.08 o 
   5   3   4       47.52       44.14      1.68 o 
   6   3   4      121.26      120.68      3.38 o 
   7   3   4       24.35       29.73      1.12 o 
   8   3   4       51.67       47.58      1.66 o 
   9   3   4       18.65       23.09      1.30 o 
  10   3   4       44.52       45.64      1.56 o 
 -11   4   4       58.58       60.35      2.64 o 
 -10   4   4       13.38       15.58      1.34 o 
  -9   4   4      123.89      115.49      4.07 o 
  -8   4   4       11.41       15.35      0.93 o 
  -7   4   4       16.10       21.26      1.23 o 
  -6   4   4       10.35       10.42      0.94 o 
  -5   4   4       58.20       72.83      1.98 o 
  -4   4   4       34.90       35.26      1.92 o 
  -3   4   4      162.45      168.94      4.75 o 
  -2   4   4      115.76      105.74      3.89 o 
  -1   4   4      116.92      100.04      3.68 o 
   0   4   4       33.42       34.33      2.34 o 
   1   4   4      120.25      125.57      2.89 o 
   2   4   4        8.56       12.14      1.03 o 
   3   4   4      290.55      303.40     12.02 o 
   4   4   4      132.65      124.11      4.34 o 
   5   4   4       13.73       15.59      1.04 o 
   6   4   4        8.12        8.97      0.84 o 
   7   4   4       67.76       68.89      1.36 o 
   8   4   4        9.57        9.45      0.95 o 
   9   4   4        0.91        1.70      0.54 o 
 -10   5   4        5.76        9.12      0.94 o 
  -9   5   4       22.41       29.46      2.47 o 
  -8   5   4       84.08       83.29      1.78 o 
  -7   5   4       50.73       49.19      2.06 o 
  -6   5   4       22.55       18.14      1.14 o 
  -5   5   4       18.27       12.89      0.92 o 
  -4   5   4        7.77        7.74      0.95 o 
  -3   5   4      118.90      123.70      2.12 o 
  -2   5   4       64.17       56.75      1.61 o 
  -1   5   4      369.59      354.82      4.32 o 
   0   5   4       16.79       16.67      1.04 o 
   1   5   4       70.36       65.03      2.30 o 
   2   5   4       22.31       20.68      0.97 o 
   3   5   4       96.71      103.78      3.51 o 
   4   5   4        9.29       12.27      1.42 o 
   5   5   4       33.48       37.70      2.77 o 
   6   5   4       46.95       44.19      1.45 o 
   7   5   4      129.84      131.57      6.01 o 
   8   5   4        2.12        1.73      1.04 o 
  -8   6   4       43.61       43.07      2.11 o 
  -7   6   4        2.29        2.62      0.66 o 
  -6   6   4       27.72       21.92      1.18 o 
  -5   6   4       18.49       17.01      1.01 o 
  -4   6   4       11.22       10.84      1.58 o 
  -3   6   4       31.79       39.00      1.69 o 
  -2   6   4      125.09      108.08      2.43 o 
  -1   6   4       48.47       47.18      2.62 o 
   0   6   4       71.93       74.49      3.49 o 
   1   6   4        1.57        1.02      0.81 o 
   2   6   4       57.65       64.02      2.17 o 
   3   6   4       10.56        8.72      1.21 o 
   4   6   4       29.34       24.31      2.35 o 
   5   6   4        0.06        0.18      1.45 o 
   6   6   4        0.27        0.74      1.15 o 
  -3   7   4       14.48       14.59      1.43 o 
  -2   7   4       10.47        7.82      1.19 o 
  -1   7   4       31.49       30.04      1.77 o 
   0   7   4       13.25       15.91      2.60 o 
   1   7   4        4.11        1.87      2.14 o 
  -2  -7   5       61.21       67.96      2.26 o 
  -1  -7   5        5.34        6.30      0.91 o 
   0  -7   5       17.70       16.90      1.33 o 
  -7  -6   5       11.94       15.56      0.96 o 
  -6  -6   5        0.43        0.94      0.61 o 
  -5  -6   5       22.37       19.42      0.91 o 
  -4  -6   5       47.06       48.15      1.39 o 
  -3  -6   5       14.15       10.74      1.10 o 
  -2  -6   5        2.64        3.54      0.71 o 
  -1  -6   5       22.12       25.04      2.36 o 
   0  -6   5       17.56       12.51      1.63 o 
   1  -6   5       24.46       22.69      2.27 o 
   2  -6   5       42.64       38.55      1.79 o 
   3  -6   5       65.35       76.86      1.93 o 
   4  -6   5        3.63        3.50      0.78 o 
   5  -6   5       89.01       96.49      1.95 o 
 -10  -5   5        0.47        0.40      0.46 o 
  -9  -5   5       22.26       26.06      0.93 o 
  -8  -5   5       39.41       43.52      2.68 o 
  -7  -5   5       26.79       24.12      2.13 o 
  -6  -5   5        6.74        9.41      0.67 o 
  -5  -5   5      151.94      154.04      2.60 o 
  -4  -5   5      159.13      176.74      6.31 o 
  -3  -5   5        1.35        5.10      0.93 o 
  -2  -5   5      280.65      258.26      3.32 o 
  -1  -5   5      310.03      320.90      8.07 o 
   0  -5   5      129.39      131.37      2.58 o 
   1  -5   5      311.47      289.90      4.33 o 
   2  -5   5        7.20        8.57      1.20 o 
   3  -5   5       55.18       55.02      2.09 o 
   4  -5   5      105.54       96.84      1.91 o 
   5  -5   5       44.84       44.48      1.39 o 
   6  -5   5       34.84       30.31      1.13 o 
   7  -5   5       27.27       26.37      1.66 o 
   8  -5   5        0.08        0.52      1.18 o 
 -11  -4   5        0.66        2.26      1.03 o 
 -10  -4   5       16.00       15.26      1.35 o 
  -9  -4   5       22.02       24.96      1.05 o 
  -8  -4   5      241.63      221.64      2.71 o 
  -7  -4   5       93.03       86.27      1.58 o 
  -6  -4   5       55.70       50.98      1.74 o 
  -5  -4   5       81.08       70.01      2.29 o 
  -4  -4   5      249.01      242.50      3.74 o 
  -3  -4   5      138.76      126.94     11.63 o 
  -2  -4   5       43.85       39.40     12.04 o 
  -1  -4   5      755.22      780.05     12.52 o 
   0  -4   5       71.94       70.85      1.56 o 
   1  -4   5       44.67       37.09      3.35 o 
   2  -4   5       69.71       63.73      3.61 o 
   3  -4   5      166.44      162.15      2.71 o 
   4  -4   5        6.67       10.41      1.27 o 
   5  -4   5      283.30      283.25      8.05 o 
   6  -4   5       89.92      102.04      3.84 o 
   7  -4   5       15.03       15.24      0.99 o 
   8  -4   5        0.95        2.48      0.73 o 
   9  -4   5        6.71        5.75      1.21 o 
 -12  -3   5       58.12       62.53      1.69 o 
 -11  -3   5       14.11       13.76      1.59 o 
 -10  -3   5       36.26       35.58      1.66 o 
  -9  -3   5      299.96      323.66      4.06 o 
  -8  -3   5      411.60      405.56      5.16 o 
  -7  -3   5       44.54       27.34      2.42 o 
  -6  -3   5      265.41      254.41      5.54 o 
  -5  -3   5       12.38       14.51      0.83 o 
  -4  -3   5      182.85      192.40      2.94 o 
  -3  -3   5      125.54      148.28      2.55 o 
  -2  -3   5      260.66      258.04      6.68 o 
  -1  -3   5      115.48      105.89      9.59 o 
   0  -3   5       53.95       45.23      1.50 o 
   1  -3   5       51.38       52.09      4.31 o 
   2  -3   5       63.59       73.29      1.49 o 
   3  -3   5      131.43      114.94      2.13 o 
   4  -3   5       23.62       29.89      1.79 o 
   5  -3   5      185.81      164.88      3.70 o 
   6  -3   5       18.83       19.66      1.35 o 
   7  -3   5      332.90      333.43      5.13 o 
   8  -3   5       10.30        7.00      0.94 o 
   9  -3   5       45.67       49.63      1.56 o 
  10  -3   5        2.47        2.37      0.60 o 
 -12  -2   5       10.11       14.59      1.66 o 
 -11  -2   5       30.97       29.96      2.01 o 
 -10  -2   5       95.38       97.98      2.66 o 
  -9  -2   5      157.68      153.19      2.95 o 
  -8  -2   5      278.71      279.97      4.05 o 
  -7  -2   5       35.98       36.21      1.28 o 
  -6  -2   5      110.40      121.52      2.00 o 
  -5  -2   5       13.89       22.35      1.08 o 
  -4  -2   5       43.06       51.01      1.51 o 
  -3  -2   5      949.77      937.32     24.32 o 
  -2  -2   5      705.92      672.92      5.88 o 
  -1  -2   5     1215.33     1215.89     10.41 o 
   0  -2   5      279.13      297.08      2.85 o 
   1  -2   5      230.95      225.94      2.74 o 
   2  -2   5      337.13      318.42      3.60 o 
   3  -2   5      108.17      118.36      3.48 o 
   4  -2   5      172.87      172.34      3.26 o 
   5  -2   5      544.10      534.75      7.71 o 
   6  -2   5      532.16      497.72     11.73 o 
   7  -2   5      359.25      344.99      2.85 o 
   8  -2   5      452.18      453.65      3.64 o 
   9  -2   5        7.20        7.74      0.69 o 
  10  -2   5       11.30       11.64      0.75 o 
  11  -2   5       22.59       27.46      1.59 o 
 -11  -1   5      122.58      119.10      3.75 o 
 -10  -1   5      313.12      325.25      5.74 o 
  -9  -1   5      168.29      161.79      2.92 o 
  -8  -1   5      334.98      339.40      4.55 o 
  -7  -1   5      933.75      946.38      9.73 o 
  -6  -1   5       49.79       59.82      3.02 o 
  -5  -1   5      987.28      935.70      7.01 o 
  -4  -1   5      297.03      307.69      3.46 o 
  -3  -1   5     1339.16     1342.37     13.90 o 
  -2  -1   5      402.72      378.48     10.43 o 
  -1  -1   5      229.62      241.80      5.45 o 
   0  -1   5     2449.98     2516.82     21.14 o 
   1  -1   5     3114.50     3188.50     29.14 o 
   2  -1   5      329.06      330.63      5.66 o 
   3  -1   5      381.71      398.51     19.45 o 
   4  -1   5      624.98      596.45     13.16 o 
   5  -1   5       48.11       56.55      2.79 o 
   6  -1   5      329.42      326.45      4.93 o 
   7  -1   5      196.81      192.10      3.70 o 
   8  -1   5      562.65      526.56      4.19 o 
   9  -1   5        9.82       10.50      0.68 o 
  10  -1   5       20.94       22.80      1.48 o 
  11  -1   5       43.09       49.42      1.10 o 
 -12   0   5       29.98       38.05      3.68 o 
 -11   0   5      181.10      171.12      7.30 o 
 -10   0   5        1.52       -1.79      2.19 o 
  -9   0   5        5.61        6.89      2.61 o 
  -8   0   5       99.59       88.23      5.10 o 
  -7   0   5       15.43       17.41      2.65 o 
  -6   0   5      159.29      142.50      3.32 o 
  -5   0   5      465.81      468.95      5.40 o 
  -4   0   5     1569.73     1580.95     16.39 o 
  -3   0   5      699.84      649.86      9.80 o 
  -2   0   5        9.58       26.37      0.79 o 
  -1   0   5        4.14        3.75      0.38 o 
   0   0   5      394.34      442.86      4.53 o 
   1   0   5      807.04      910.28      8.45 o 
   2   0   5      270.31      240.33      2.60 o 
   3   0   5      216.87      212.34      3.61 o 
   4   0   5        4.01        6.58      0.61 o 
   5   0   5      270.52      274.51      5.11 o 
   6   0   5      106.58      112.96      1.92 o 
   7   0   5     1699.33     1702.25     15.05 o 
   8   0   5      109.16       97.71      1.45 o 
   9   0   5        9.34        9.73      0.66 o 
  10   0   5      195.67      203.77      2.28 o 
  11   0   5       24.67       28.99      1.01 o 
 -13   1   5       12.08       11.29      2.21 o 
 -12   1   5        8.97        8.25      1.84 o 
 -11   1   5      121.88      113.21      3.54 o 
 -10   1   5      310.65      305.09     10.30 o 
  -9   1   5      171.44      162.51      4.90 o 
  -8   1   5      336.69      333.32      7.03 o 
  -7   1   5      933.72      929.70      9.48 o 
  -6   1   5       50.11       58.08      3.71 o 
  -5   1   5      994.65      933.13     12.22 o 
  -4   1   5      297.03      305.92      3.25 o 
  -3   1   5     1340.55     1338.95     10.57 o 
  -2   1   5      397.56      370.58      6.49 o 
  -1   1   5      230.33      247.23      3.84 o 
   0   1   5     2442.52     2495.72     21.04 o 
   1   1   5     3109.04     3223.86     55.42 o 
   2   1   5      329.02      333.64      3.73 o 
   3   1   5      381.11      384.82     15.11 o 
   4   1   5      623.68      599.08     19.10 o 
   5   1   5       48.81       50.63      3.47 o 
   6   1   5      325.74      330.56      4.13 o 
   7   1   5      197.71      196.16      3.09 o 
   8   1   5      564.43      525.35      3.99 o 
   9   1   5       10.06       11.54      0.78 o 
  10   1   5       20.41       19.52      2.18 o 
  11   1   5       43.01       48.08      1.29 o 
 -13   2   5       47.71       45.78      3.09 o 
 -12   2   5       10.36       16.79      2.80 o 
 -11   2   5       31.78       31.07      2.22 o 
 -10   2   5       96.75       92.77      2.87 o 
  -9   2   5      156.71      154.14      3.04 o 
  -8   2   5      280.58      280.79      4.32 o 
  -7   2   5       36.85       31.67      1.16 o 
  -6   2   5      110.81      119.14      1.61 o 
  -5   2   5       14.35       23.43      0.81 o 
  -4   2   5       43.51       45.82      1.48 o 
  -3   2   5      951.57      980.66     21.61 o 
  -2   2   5      713.41      675.68      5.97 o 
  -1   2   5     1214.77     1201.03      8.48 o 
   0   2   5      283.48      301.12      3.69 o 
   1   2   5      227.54      225.89      3.29 o 
   2   2   5      336.56      315.86      4.19 o 
   3   2   5      108.67      115.53      4.62 o 
   4   2   5      172.11      169.08      2.98 o 
   5   2   5      544.12      532.57      5.60 o 
   6   2   5      527.73      527.21     10.26 o 
   7   2   5      359.88      348.75      3.07 o 
   8   2   5      450.51      444.55      5.66 o 
   9   2   5        7.32        8.76      0.76 o 
  10   2   5       10.94       10.16      0.67 o 
  11   2   5       22.01       29.85      2.53 o 
 -12   3   5       58.32       64.54      2.86 o 
 -11   3   5       14.10       11.95      1.45 o 
 -10   3   5       36.31       34.29      2.05 o 
  -9   3   5      300.17      321.77      7.81 o 
  -8   3   5      411.20      410.49      4.90 o 
  -7   3   5       44.33       40.28      4.40 o 
  -6   3   5      263.64      266.66      4.66 o 
  -5   3   5       12.61       14.30      0.86 o 
  -4   3   5      185.10      198.42      3.98 o 
  -3   3   5      125.71      150.46      2.26 o 
  -2   3   5      261.79      257.60      7.27 o 
  -1   3   5      115.27       96.07      7.69 o 
   0   3   5       53.34       42.08      1.28 o 
   1   3   5       50.36       58.79      4.47 o 
   2   3   5       62.49       74.54      2.59 o 
   3   3   5      131.30      115.23      2.24 o 
   4   3   5       24.39       33.42      1.94 o 
   5   3   5      183.01      164.69      3.19 o 
   6   3   5       18.57       17.93      1.08 o 
   7   3   5      332.91      338.44      7.87 o 
   8   3   5       10.35        8.38      1.14 o 
   9   3   5       45.45       47.11      1.57 o 
  10   3   5        2.86        3.14      0.72 o 
 -11   4   5        0.69        2.68      1.30 o 
 -10   4   5       16.02       16.83      3.19 o 
  -9   4   5       21.94       24.22      1.36 o 
  -8   4   5      242.70      224.08      2.75 o 
  -7   4   5       94.52       91.65      1.67 o 
  -6   4   5       55.05       48.74      1.34 o 
  -5   4   5       80.48       67.95      1.74 o 
  -4   4   5      246.89      228.84      3.33 o 
  -3   4   5      137.47      134.24      7.34 o 
  -2   4   5       43.19       43.55      6.46 o 
  -1   4   5      753.51      761.86      6.43 o 
   0   4   5       72.39       75.24      1.74 o 
   1   4   5       44.02       40.42      2.16 o 
   2   4   5       69.54       63.81      5.60 o 
   3   4   5      165.49      150.27      4.99 o 
   4   4   5        6.59       12.37      1.63 o 
   5   4   5      283.26      287.18      8.13 o 
   6   4   5       89.53      105.09      4.70 o 
   7   4   5       15.65       15.51      0.91 o 
   8   4   5        1.00        3.72      1.06 o 
   9   4   5        6.66        5.78      0.60 o 
 -10   5   5        0.42        1.47      0.79 o 
  -9   5   5       22.29       25.67      1.83 o 
  -8   5   5       38.97       41.98      4.00 o 
  -7   5   5       27.17       21.64      1.52 o 
  -6   5   5        6.67        7.57      0.75 o 
  -5   5   5      150.22      151.12      2.11 o 
  -4   5   5      159.39      165.34      9.14 o 
  -3   5   5        1.43        4.80      1.32 o 
  -2   5   5      279.98      252.85      3.17 o 
  -1   5   5      309.69      319.64      9.77 o 
   0   5   5      128.82      129.81      2.25 o 
   1   5   5      311.68      294.83      3.06 o 
   2   5   5        7.02        9.65      0.86 o 
   3   5   5       54.63       55.66      1.58 o 
   4   5   5      107.24       94.32      2.30 o 
   5   5   5       44.89       43.30      2.19 o 
   6   5   5       35.09       34.27      2.42 o 
   7   5   5       27.06       25.06      1.53 o 
   8   5   5        0.06       -0.10      0.83 o 
  -8   6   5        0.23       -0.93      1.73 o 
  -7   6   5       11.69       16.01      1.47 o 
  -6   6   5        0.49        0.12      0.66 o 
  -5   6   5       22.69       20.32      1.17 o 
  -4   6   5       47.49       45.16      1.59 o 
  -3   6   5       14.76       10.93      1.19 o 
  -2   6   5        2.43        2.92      0.86 o 
  -1   6   5       22.48       22.91      2.17 o 
   0   6   5       17.03       23.36      2.16 o 
   1   6   5       24.41       21.12      1.61 o 
   2   6   5       42.72       42.76      2.47 o 
   3   6   5       65.83       77.29      2.22 o 
   4   6   5        3.64        3.98      0.97 o 
   5   6   5       87.99       92.79      2.77 o 
  -2   7   5       60.83       61.40      3.68 o 
  -1   7   5        5.48        4.38      1.16 o 
  -7  -6   6       25.59       25.50      1.19 o 
  -6  -6   6        6.50        6.01      0.78 o 
  -5  -6   6        4.06        4.58      0.86 o 
  -4  -6   6       55.07       50.90      1.38 o 
  -3  -6   6        3.16        3.23      0.78 o 
  -2  -6   6      104.04      112.85      3.09 o 
  -1  -6   6       85.36       89.74      2.59 o 
   0  -6   6       50.70       47.67      2.39 o 
   1  -6   6       61.13       61.66      3.08 o 
   2  -6   6       73.19       78.11      2.96 o 
   3  -6   6        7.26        4.27      1.04 o 
   4  -6   6       55.15       58.78      1.64 o 
   5  -6   6       40.42       46.29      2.20 o 
 -10  -5   6        4.70        5.70      0.81 o 
  -9  -5   6       86.50       83.73      3.14 o 
  -8  -5   6       32.54       35.87      2.00 o 
  -7  -5   6        4.66        5.43      0.72 o 
  -6  -5   6      182.93      171.67      2.48 o 
  -5  -5   6       15.38       16.94      1.72 o 
  -4  -5   6      308.53      301.86      4.23 o 
  -3  -5   6      269.07      266.63      2.89 o 
  -2  -5   6       87.75       93.99      6.56 o 
  -1  -5   6      263.44      257.95     10.83 o 
   0  -5   6      207.13      191.77      5.59 o 
   1  -5   6        5.48        6.87      2.02 o 
   2  -5   6        5.83        8.76      1.47 o 
   3  -5   6       46.61       46.74      3.24 o 
   4  -5   6       35.44       36.84      1.83 o 
   5  -5   6      110.55       99.70      5.28 o 
   6  -5   6       47.87       49.70      4.27 o 
   7  -5   6        0.00       -0.05      0.73 o 
 -11  -4   6        9.11       10.08      0.83 o 
 -10  -4   6       25.80       30.26      1.88 o 
  -9  -4   6       23.14       20.56      1.05 o 
  -8  -4   6      124.24      131.40      5.65 o 
  -7  -4   6      701.27      663.06     18.98 o 
  -6  -4   6       15.50       18.96      1.33 o 
  -5  -4   6      184.35      176.31      3.29 o 
  -4  -4   6       24.95       22.26      4.37 o 
  -3  -4   6      306.57      305.80     17.20 o 
  -2  -4   6      448.63      450.33     21.22 o 
  -1  -4   6      392.42      360.68     11.75 o 
   0  -4   6     1560.32     1579.99     64.01 o 
   1  -4   6      131.27      118.48      2.62 o 
   2  -4   6       45.08       41.87      2.88 o 
   3  -4   6       11.26       15.46      0.84 o 
   4  -4   6      625.95      571.00      5.85 o 
   5  -4   6       20.08       17.00      0.96 o 
   6  -4   6       29.05       32.63      0.94 o 
   7  -4   6        6.22        5.85      0.78 o 
   8  -4   6       52.02       51.73      1.58 o 
   9  -4   6       12.69       13.84      1.83 o 
 -12  -3   6        2.28        2.64      0.99 o 
 -11  -3   6       42.70       44.11      3.69 o 
 -10  -3   6       15.76       18.77      3.53 o 
  -9  -3   6       16.15       18.08      1.58 o 
  -8  -3   6      385.94      379.50      7.28 o 
  -7  -3   6      103.29      101.52      1.91 o 
  -6  -3   6      133.56      129.57      2.66 o 
  -5  -3   6      432.16      409.73      6.23 o 
  -4  -3   6       60.72       53.68      1.32 o 
  -3  -3   6      435.84      451.38      6.94 o 
  -2  -3   6      709.36      697.10     24.67 o 
  -1  -3   6      860.83      904.79     10.64 o 
   0  -3   6       91.83      104.22      9.87 o 
   1  -3   6      173.57      174.83      5.60 o 
   2  -3   6       34.77       34.49      2.10 o 
   3  -3   6        4.35        4.05      0.83 o 
   4  -3   6       30.48       23.70      4.19 o 
   5  -3   6      265.36      262.90      7.47 o 
   6  -3   6      118.11      113.96      3.89 o 
   7  -3   6        4.81        6.33      0.70 o 
   8  -3   6      125.62      123.03      1.98 o 
   9  -3   6       52.75       52.08      2.98 o 
  10  -3   6        2.52        0.00      1.31 o 
 -12  -2   6        4.76        6.58      1.32 o 
 -10  -2   6      268.61      250.36      6.13 o 
  -9  -2   6      308.97      313.56     10.76 o 
  -8  -2   6      614.03      594.35      6.43 o 
  -7  -2   6      161.19      165.05      6.68 o 
  -6  -2   6      175.81      169.90      2.45 o 
  -5  -2   6      281.24      263.61      4.30 o 
  -4  -2   6      277.98      282.30      8.35 o 
  -3  -2   6     1486.42     1578.15     16.85 o 
  -2  -2   6       25.48       34.19      2.93 o 
  -1  -2   6      191.61      202.55      2.29 o 
   0  -2   6     3670.07     3749.15     23.51 o 
   1  -2   6      387.34      450.04      3.88 o 
   2  -2   6       24.25       19.61      1.48 o 
   3  -2   6      117.65      142.02      2.74 o 
   4  -2   6      676.73      679.37      9.17 o 
   5  -2   6      101.02       98.85      2.65 o 
   6  -2   6      151.37      152.81      2.90 o 
   7  -2   6       49.24       52.94      3.15 o 
   8  -2   6       54.76       57.31      1.69 o 
   9  -2   6       23.57       26.07      1.75 o 
  10  -2   6       20.65       22.87      1.17 o 
 -11  -1   6       17.83       18.75      1.82 o 
 -10  -1   6       83.84       82.03      2.14 o 
  -9  -1   6      151.54      164.23      2.87 o 
  -8  -1   6      780.14      773.90      8.24 o 
  -7  -1   6       87.69       85.69      1.56 o 
  -6  -1   6      188.78      204.36      4.86 o 
  -5  -1   6        8.80        5.63      0.96 o 
  -4  -1   6     2416.55     2526.99     20.24 o 
  -3  -1   6     4104.71     4100.22     32.08 o 
  -2  -1   6       50.15       28.99      2.05 o 
  -1  -1   6      475.34      485.21      4.87 o 
   0  -1   6     1775.66     1856.61     18.97 o 
   1  -1   6      338.05      409.25      5.79 o 
   2  -1   6      545.33      558.46      7.80 o 
   3  -1   6      113.58      119.55      1.76 o 
   4  -1   6       88.91       95.90      1.67 o 
   5  -1   6      107.22      109.35      6.00 o 
   6  -1   6      746.10      755.81     14.15 o 
   7  -1   6     1284.18     1235.52      7.29 o 
   8  -1   6       33.87       34.19      2.11 o 
   9  -1   6       29.73       28.87      1.80 o 
  10  -1   6       24.71       27.07      1.04 o 
  11  -1   6       31.24       33.06      1.21 o 
  -7   0   6      802.03      802.18      9.57 o 
  -6   0   6      126.56      133.86      3.33 o 
  -5   0   6      749.49      807.79      9.48 o 
  -4   0   6      146.35      218.14      2.95 o 
  -3   0   6      165.19      198.27      3.77 o 
  -2   0   6       11.39        6.67      0.81 o 
  -1   0   6      434.96      412.16      5.58 o 
   0   0   6       16.47       10.36      0.55 o 
   1   0   6       74.12       50.35      1.10 o 
   2   0   6     1165.12     1209.32      9.03 o 
   3   0   6       14.73       12.97      0.77 o 
   4   0   6        2.30        5.95      1.02 o 
   5   0   6      155.81      152.33      2.31 o 
   6   0   6      384.37      381.37      4.88 o 
   7   0   6      262.92      261.08      2.77 o 
   8   0   6       85.49       84.73      1.35 o 
   9   0   6        0.73        1.15      0.54 o 
  10   0   6      131.36      135.35      2.30 o 
  11   0   6       45.52       48.86      1.65 o 
 -12   1   6       27.37       30.11      2.87 o 
 -11   1   6       17.71       15.74      1.87 o 
 -10   1   6       82.73       77.79      4.91 o 
  -9   1   6      152.74      159.26      4.98 o 
  -8   1   6      781.64      763.13     10.69 o 
  -7   1   6       88.59       84.41      2.48 o 
  -6   1   6      187.45      198.94      3.71 o 
  -5   1   6        8.82        7.15      0.52 o 
  -4   1   6     2424.83     2552.50     21.01 o 
  -3   1   6     4122.54     4232.85     34.06 o 
  -2   1   6       49.43       26.72      1.59 o 
  -1   1   6      472.38      492.36      4.52 o 
   0   1   6     1784.92     1854.20     28.53 o 
   1   1   6      341.83      408.74      6.76 o 
   2   1   6      549.34      555.98      6.07 o 
   3   1   6      116.09      118.04      2.06 o 
   4   1   6       89.58       92.61      1.85 o 
   5   1   6      107.35      121.22      9.89 o 
   6   1   6      750.51      753.28      9.03 o 
   7   1   6     1284.29     1230.38      8.75 o 
   8   1   6       33.33       33.88      1.89 o 
   9   1   6       29.06       32.50      3.00 o 
  10   1   6       24.56       26.26      0.92 o 
  11   1   6       31.52       34.39      1.07 o 
 -13   2   6       38.78       42.54      3.02 o 
 -12   2   6        4.81        5.54      2.34 o 
 -11   2   6       84.64       77.48      2.61 o 
 -10   2   6      266.09      237.25      4.42 o 
  -9   2   6      308.61      315.33      5.93 o 
  -8   2   6      617.60      600.81      7.40 o 
  -7   2   6      162.89      173.38      5.66 o 
  -6   2   6      177.12      167.53      2.04 o 
  -5   2   6      279.70      268.03      2.81 o 
  -4   2   6      278.81      306.01      8.08 o 
  -3   2   6     1490.56     1628.16     22.89 o 
  -2   2   6       25.72       28.33      5.30 o 
  -1   2   6      190.99      201.40      2.80 o 
   0   2   6     3664.80     3754.42     23.94 o 
   1   2   6      390.08      452.41      5.72 o 
   2   2   6       24.84       19.22      1.94 o 
   3   2   6      116.28      138.94      2.60 o 
   4   2   6      678.26      680.21      6.61 o 
   5   2   6       98.76       98.63      2.81 o 
   6   2   6      150.55      150.09      3.03 o 
   7   2   6       50.02       52.05      3.95 o 
   8   2   6       53.63       57.12      2.15 o 
   9   2   6       23.26       25.18      1.04 o 
  10   2   6       20.74       22.14      1.08 o 
 -12   3   6        2.45        2.71      1.40 o 
 -11   3   6       43.85       45.73      2.14 o 
 -10   3   6       15.90       22.26      1.75 o 
  -9   3   6       16.69       19.84      2.40 o 
  -8   3   6      385.31      377.21      9.49 o 
  -7   3   6      102.36      103.72      2.14 o 
  -6   3   6      133.09      129.84      3.88 o 
  -5   3   6      429.28      418.13      4.67 o 
  -4   3   6       61.31       53.49      1.42 o 
  -3   3   6      433.86      455.13      6.13 o 
  -2   3   6      707.85      707.11     16.32 o 
  -1   3   6      862.88      918.61      7.27 o 
   0   3   6       91.12      110.23     13.09 o 
   1   3   6      172.79      186.56      9.28 o 
   2   3   6       35.23       32.64      2.52 o 
   3   3   6        4.16        4.16      0.77 o 
   4   3   6       30.92       31.99      3.78 o 
   5   3   6      264.27      267.58      6.84 o 
   6   3   6      119.37      122.04      5.74 o 
   7   3   6        4.65        9.16      0.84 o 
   8   3   6      125.58      125.09      2.16 o 
   9   3   6       53.25       53.82      2.92 o 
  10   3   6        2.45        2.21      0.74 o 
 -11   4   6        9.22       10.52      1.68 o 
 -10   4   6       25.78       33.54      1.69 o 
  -9   4   6       23.21       21.12      1.28 o 
  -8   4   6      124.84      131.43      3.04 o 
  -7   4   6      699.21      645.07     17.36 o 
  -6   4   6       16.02       18.64      1.14 o 
  -5   4   6      183.88      170.20      2.84 o 
  -4   4   6       24.31       26.04      2.75 o 
  -3   4   6      307.17      321.27     14.17 o 
  -2   4   6      446.22      444.56     12.64 o 
  -1   4   6      389.96      380.09     11.75 o 
   0   4   6     1560.42     1562.32     39.41 o 
   1   4   6      128.29      126.00      3.35 o 
   2   4   6       44.64       48.04      3.45 o 
   3   4   6       11.15       13.30      1.00 o 
   4   4   6      624.75      573.46      5.95 o 
   5   4   6       20.20       17.28      1.04 o 
   6   4   6       28.52       29.77      1.23 o 
   7   4   6        6.21        6.46      0.83 o 
   8   4   6       52.61       50.63      2.81 o 
   9   4   6       12.01        9.50      0.71 o 
 -10   5   6        4.75        6.19      1.09 o 
  -9   5   6       85.98       90.16      6.51 o 
  -8   5   6       32.71       34.96      1.16 o 
  -7   5   6        4.52        6.89      1.33 o 
  -6   5   6      182.14      169.13      2.24 o 
  -5   5   6       15.25       14.70      0.94 o 
  -4   5   6      308.56      309.32      4.46 o 
  -3   5   6      265.76      266.53      3.79 o 
  -2   5   6       89.42       94.25      7.39 o 
  -1   5   6      263.09      266.32      8.96 o 
   0   5   6      208.17      199.30      6.26 o 
   1   5   6        5.28        6.18      0.99 o 
   2   5   6        5.23        5.47      0.98 o 
   3   5   6       46.69       45.68      1.68 o 
   4   5   6       35.43       38.74      1.92 o 
   5   5   6      111.82      107.29      5.65 o 
   6   5   6       47.27       54.59      5.34 o 
   7   5   6        0.01        0.42      0.85 o 
  -7   6   6       25.77       27.86      1.15 o 
  -6   6   6        6.24        7.03      0.82 o 
  -5   6   6        4.14        6.04      0.82 o 
  -4   6   6       55.11       50.67      1.51 o 
  -3   6   6        2.96        2.39      0.97 o 
  -2   6   6      103.75      111.06      3.24 o 
  -1   6   6       83.89       88.01      2.10 o 
   0   6   6       50.99       42.28      2.06 o 
   1   6   6       60.96       61.23      3.41 o 
   2   6   6       73.14       75.80      1.98 o 
   3   6   6        7.03        7.17      1.12 o 
   4   6   6       54.31       57.14      2.35 o 
   5   6   6       41.16       42.66      1.82 o 
  -7  -6   7       11.46       10.54      1.42 o 
  -6  -6   7       32.35       33.75      1.36 o 
  -5  -6   7       23.18       22.30      1.45 o 
  -4  -6   7       31.70       27.52      1.10 o 
  -3  -6   7        5.90        4.00      0.71 o 
  -2  -6   7        3.00        2.66      1.22 o 
  -1  -6   7       47.93       45.53      1.94 o 
   0  -6   7      102.21      110.90      3.11 o 
   1  -6   7       19.19       22.43      1.56 o 
   2  -6   7        2.92        3.59      1.49 o 
   3  -6   7        1.61        1.84      0.83 o 
   4  -6   7       10.60       13.80      1.37 o 
 -10  -5   7        3.79        5.69      0.74 o 
  -9  -5   7       53.81       58.41      1.32 o 
  -8  -5   7       28.10       31.29      1.08 o 
  -7  -5   7       46.19       45.57      1.42 o 
  -6  -5   7       17.09       18.54      1.48 o 
  -5  -5   7       40.08       35.15      1.21 o 
  -4  -5   7       48.94       47.98      1.78 o 
  -3  -5   7       48.27       49.28      1.40 o 
  -2  -5   7       52.77       52.37      1.55 o 
  -1  -5   7      454.63      440.91      5.93 o 
   0  -5   7      165.55      165.46      6.25 o 
   1  -5   7       84.44       85.46      6.41 o 
   2  -5   7      192.15      194.75      5.01 o 
   3  -5   7        1.57        1.57      0.88 o 
   4  -5   7      142.56      142.90      8.62 o 
   5  -5   7       12.66       14.06      1.12 o 
   6  -5   7       30.81       30.45      1.21 o 
 -11  -4   7       22.75       29.46      1.42 o 
 -10  -4   7       30.12       30.27      1.75 o 
  -9  -4   7        1.27        1.55      0.64 o 
  -8  -4   7      105.16      107.35      5.24 o 
  -7  -4   7       69.03       72.20      1.51 o 
  -6  -4   7      370.17      363.43      7.14 o 
  -5  -4   7      118.84      109.97      2.69 o 
  -4  -4   7      162.65      159.41      3.15 o 
  -3  -4   7      153.75      162.74      5.21 o 
  -2  -4   7      754.31      760.54     15.61 o 
  -1  -4   7      575.64      588.18     33.06 o 
   0  -4   7       95.14       90.61      5.40 o 
   1  -4   7       65.76       65.80      2.67 o 
   2  -4   7       59.34       56.84      1.42 o 
   3  -4   7       48.62       43.57      1.30 o 
   4  -4   7      168.47      162.20      2.85 o 
   5  -4   7      127.78      119.30      4.14 o 
   6  -4   7       34.70       38.31      1.40 o 
   7  -4   7        2.10        3.96      0.66 o 
   8  -4   7       19.86       19.19      2.95 o 
 -12  -3   7       57.36       52.51      2.33 o 
 -11  -3   7       73.70       69.94      4.99 o 
 -10  -3   7       93.88      105.39      4.59 o 
  -9  -3   7       13.57       13.79      1.73 o 
  -8  -3   7      298.17      274.79      5.23 o 
  -7  -3   7      236.37      228.39      3.52 o 
  -6  -3   7       82.66       68.36      1.67 o 
  -5  -3   7       97.28       91.46      1.93 o 
  -4  -3   7      117.53       95.91      6.04 o 
  -3  -3   7      549.79      555.77      6.13 o 
  -2  -3   7       27.69       30.94      1.86 o 
  -1  -3   7      123.59      120.01      3.04 o 
   0  -3   7      242.16      250.07     16.62 o 
   1  -3   7      403.28      413.13      7.30 o 
   2  -3   7       13.74       18.99      1.51 o 
   3  -3   7      171.50      178.14      4.42 o 
   4  -3   7      136.15      129.02      8.01 o 
   5  -3   7      119.72      114.25      4.38 o 
   6  -3   7       68.92       63.52      2.36 o 
   7  -3   7       47.75       53.26      1.31 o 
   8  -3   7        1.94        2.32      0.57 o 
   9  -3   7       30.42       44.99      2.09 o 
 -10  -2   7      127.36      109.84      3.82 o 
  -9  -2   7      279.66      275.76      4.55 o 
  -8  -2   7      454.40      447.93      5.67 o 
  -7  -2   7      143.98      135.89      5.41 o 
  -6  -2   7      169.13      171.96      5.28 o 
  -5  -2   7      198.32      192.26      2.55 o 
  -4  -2   7       24.93       27.78      2.68 o 
  -3  -2   7     1053.00     1091.87      8.94 o 
  -2  -2   7     1018.91     1087.05      7.83 o 
  -1  -2   7       93.11       97.41      1.57 o 
   0  -2   7      196.08      209.16      3.57 o 
   1  -2   7      352.49      392.82      3.99 o 
   2  -2   7       58.96       69.26      3.31 o 
   3  -2   7       44.08       54.02      3.57 o 
   4  -2   7        8.81       13.82      1.19 o 
   5  -2   7      200.75      192.63      6.63 o 
   6  -2   7       40.96       42.03      2.32 o 
   7  -2   7       84.79       90.16      1.60 o 
   8  -2   7       57.93       61.61      4.54 o 
   9  -2   7        5.25        6.11      0.82 o 
  10  -2   7        2.45        2.39      0.80 o 
 -10  -1   7        5.45        5.15      0.92 o 
  -9  -1   7     1133.60     1143.89     12.92 o 
  -8  -1   7      387.27      370.87      7.31 o 
  -7  -1   7      209.90      200.19      2.94 o 
  -6  -1   7       54.85       49.86      1.15 o 
  -5  -1   7      254.48      268.70      4.20 o 
  -4  -1   7     1410.09     1472.42     11.31 o 
  -3  -1   7      230.48      285.84      5.71 o 
  -2  -1   7      144.82      177.94      2.53 o 
  -1  -1   7     1425.52     1435.19     32.39 o 
   0  -1   7      722.56      770.74      8.88 o 
   1  -1   7     1151.94     1209.15     33.19 o 
   2  -1   7      314.11      345.19     13.43 o 
   3  -1   7       74.58       80.51      1.42 o 
   4  -1   7       34.47       37.48      3.92 o 
   5  -1   7      397.80      378.26     11.62 o 
   6  -1   7      142.36      137.79      4.21 o 
   7  -1   7      169.05      178.49      2.07 o 
   8  -1   7       46.75       43.75      2.18 o 
   9  -1   7       34.32       35.28      1.45 o 
  10  -1   7       36.71       38.02      1.45 o 
  -7   0   7       17.64       15.31      0.93 o 
  -6   0   7       88.12      102.68      2.18 o 
  -5   0   7       46.05       49.78      1.50 o 
  -4   0   7     1069.49     1210.70     12.15 o 
  -3   0   7        0.08        3.53      0.57 o 
  -2   0   7       52.87       81.02      2.21 o 
  -1   0   7       48.48       56.01      1.27 o 
   0   0   7      179.94      210.74      3.23 o 
   1   0   7      747.05      770.57      6.96 o 
   2   0   7     1094.92     1095.89      8.23 o 
   3   0   7      499.33      476.69      4.58 o 
   4   0   7       35.23       40.41      1.57 o 
   5   0   7      420.87      385.39      5.51 o 
   6   0   7       33.36       34.65      1.38 o 
   7   0   7       88.72       84.49      1.63 o 
   8   0   7       94.63       86.82      1.73 o 
   9   0   7       36.03       38.62      1.13 o 
  10   0   7        5.08        3.22      0.59 o 
 -11   1   7       44.34       39.27      4.34 o 
 -10   1   7        5.83        6.45      2.29 o 
  -9   1   7     1131.57     1135.06     17.24 o 
  -8   1   7      392.01      385.06      8.37 o 
  -7   1   7      209.71      196.55      5.42 o 
  -6   1   7       55.26       53.65      1.35 o 
  -5   1   7      257.19      271.22      3.15 o 
  -4   1   7     1409.92     1495.73     14.57 o 
  -3   1   7      228.86      306.66      6.13 o 
  -2   1   7      144.42      189.50      3.76 o 
  -1   1   7     1418.82     1417.65     22.97 o 
   0   1   7      725.84      762.56      7.06 o 
   1   1   7     1153.29     1195.35     28.42 o 
   2   1   7      317.86      342.91     18.89 o 
   3   1   7       73.32       79.06      1.51 o 
   4   1   7       35.65       36.97      3.85 o 
   5   1   7      402.00      364.15      6.17 o 
   6   1   7      142.90      130.74      5.59 o 
   7   1   7      168.14      176.51      2.54 o 
   8   1   7       47.57       45.39      2.78 o 
   9   1   7       34.85       35.76      1.23 o 
  10   1   7       37.33       40.84      1.17 o 
 -12   2   7       37.28       38.22      3.63 o 
 -11   2   7      181.32      178.52      3.97 o 
 -10   2   7      129.19      112.51      3.07 o 
  -9   2   7      279.45      272.80      5.46 o 
  -8   2   7      452.20      458.60      7.08 o 
  -7   2   7      142.84      156.17     11.08 o 
  -6   2   7      167.64      163.72      3.79 o 
  -5   2   7      196.69      192.44      2.56 o 
  -4   2   7       25.20       33.52      2.58 o 
  -3   2   7     1064.00     1124.53     10.56 o 
  -2   2   7     1019.67     1107.37      9.30 o 
  -1   2   7       91.42       97.18      1.55 o 
   0   2   7      197.03      212.73      5.30 o 
   1   2   7      357.16      391.79      4.52 o 
   2   2   7       58.74       71.78      3.40 o 
   3   2   7       43.76       52.67      1.54 o 
   4   2   7        8.79       16.55      2.15 o 
   5   2   7      201.17      184.10      8.74 o 
   6   2   7       42.58       45.05      2.11 o 
   7   2   7       84.95       88.73      1.79 o 
   8   2   7       57.74       62.17      3.09 o 
   9   2   7        5.32        4.98      0.63 o 
  10   2   7        2.31        2.38      0.69 o 
 -12   3   7       57.37       47.71      2.49 o 
 -11   3   7       73.98       60.25      3.10 o 
 -10   3   7       94.10       94.16      2.81 o 
  -9   3   7       13.54       13.29      1.13 o 
  -8   3   7      299.44      276.15      5.02 o 
  -7   3   7      238.59      234.14      3.38 o 
  -6   3   7       82.46       73.86      1.83 o 
  -5   3   7       96.65       94.27      2.05 o 
  -4   3   7      117.68      111.05      3.89 o 
  -3   3   7      550.41      555.55      5.06 o 
  -2   3   7       27.57       31.56      1.99 o 
  -1   3   7      122.99      117.78      2.11 o 
   0   3   7      241.63      249.29     16.92 o 
   1   3   7      402.19      414.76      8.39 o 
   2   3   7       13.99       20.94      1.61 o 
   3   3   7      171.65      180.20      4.30 o 
   4   3   7      135.39      130.01      5.81 o 
   5   3   7      120.47      127.95      5.17 o 
   6   3   7       68.18       60.21      2.91 o 
   7   3   7       47.65       53.55      2.00 o 
   8   3   7        1.91        2.13      0.61 o 
   9   3   7       30.06       38.99      3.98 o 
 -11   4   7       22.36       26.71      2.05 o 
 -10   4   7       30.54       27.89      2.41 o 
  -9   4   7        1.26        1.91      0.88 o 
  -8   4   7      104.99      105.85      2.48 o 
  -7   4   7       68.02       73.24      1.74 o 
  -6   4   7      369.14      363.87      4.68 o 
  -5   4   7      119.64      108.72      2.47 o 
  -4   4   7      163.62      166.05      2.87 o 
  -3   4   7      152.40      149.06      2.53 o 
  -2   4   7      752.47      744.99      9.64 o 
  -1   4   7      575.10      591.17     23.09 o 
   0   4   7       94.83       97.14      3.59 o 
   1   4   7       66.25       68.28      6.23 o 
   2   4   7       59.06       55.77      1.54 o 
   3   4   7       48.20       42.78      1.25 o 
   4   4   7      168.37      167.67      4.21 o 
   5   4   7      127.68      116.70      4.46 o 
   6   4   7       34.87       35.98      1.39 o 
   7   4   7        2.13        3.79      0.92 o 
   8   4   7       20.25       17.52      1.98 o 
 -10   5   7        3.82        5.06      1.29 o 
  -9   5   7       53.67       62.41      2.30 o 
  -8   5   7       27.85       28.86      1.05 o 
  -7   5   7       46.93       43.95      1.28 o 
  -6   5   7       17.19       17.36      1.35 o 
  -5   5   7       39.65       40.32      2.35 o 
  -4   5   7       47.41       45.94      1.85 o 
  -3   5   7       48.63       48.13      1.33 o 
  -2   5   7       51.91       54.85      1.49 o 
  -1   5   7      453.61      451.96      7.47 o 
   0   5   7      165.68      170.73      7.15 o 
   1   5   7       83.84       85.77      6.29 o 
   2   5   7      191.26      189.62      3.92 o 
   3   5   7        1.59        2.47      0.85 o 
   4   5   7      142.70      144.12      6.37 o 
   5   5   7       12.69       12.60      2.19 o 
   6   5   7       31.83       28.04      1.65 o 
  -7   6   7       11.22       11.40      1.46 o 
  -6   6   7       31.25       37.65      2.40 o 
  -5   6   7       23.36       23.01      1.17 o 
  -4   6   7       31.16       26.85      2.67 o 
  -3   6   7        5.73        3.94      1.10 o 
  -2   6   7        2.96        3.14      2.14 o 
  -1   6   7       48.18       47.10      1.41 o 
   0   6   7      102.67      126.65      3.98 o 
   1   6   7       19.39       20.89      2.25 o 
   2   6   7        2.85        3.98      1.79 o 
   3   6   7        1.53        1.35      0.88 o 
   4   6   7       10.98       11.02      1.36 o 
  -6  -6   8        1.61        1.48      0.90 o 
  -5  -6   8        6.60        7.70      1.17 o 
  -4  -6   8        1.91        4.14      0.75 o 
  -3  -6   8       11.99       12.94      0.91 o 
  -2  -6   8       28.77       27.19      1.96 o 
  -1  -6   8       89.21       86.67      3.19 o 
   0  -6   8        4.70        5.27      1.49 o 
   1  -6   8        5.91        3.93      0.86 o 
   2  -6   8       19.12       17.02      1.68 o 
   3  -6   8        7.88        5.25      1.27 o 
  -9  -5   8        8.52        8.40      0.84 o 
  -8  -5   8       12.11       12.44      0.79 o 
  -7  -5   8       32.73       31.85      1.13 o 
  -6  -5   8      155.44      149.82      2.89 o 
  -5  -5   8        9.47        8.05      0.77 o 
  -4  -5   8       65.65       58.45      3.00 o 
  -3  -5   8       13.72       13.41      1.53 o 
  -2  -5   8       65.90       65.17      1.55 o 
  -1  -5   8       45.73       47.73      2.10 o 
   0  -5   8       13.91       16.99      1.18 o 
   1  -5   8       43.21       42.37      1.74 o 
   2  -5   8        9.21        7.93      0.85 o 
   3  -5   8       30.85       32.49      1.36 o 
   4  -5   8        0.39        1.25      0.70 o 
   5  -5   8       63.49       55.32      2.22 o 
   6  -5   8        2.49        0.73      0.59 o 
 -11  -4   8        0.88        1.57      0.66 o 
 -10  -4   8       58.79       62.55      1.46 o 
  -9  -4   8        1.07        2.07      0.65 o 
  -8  -4   8       45.07       47.52      1.51 o 
  -7  -4   8       53.60       52.39      1.71 o 
  -6  -4   8       33.09       34.14      1.21 o 
  -5  -4   8        8.42        6.60      0.72 o 
  -4  -4   8       40.67       40.56      1.05 o 
  -3  -4   8        7.85        6.86      0.79 o 
  -2  -4   8      103.60      104.00      8.21 o 
  -1  -4   8        8.66        9.94      2.37 o 
   0  -4   8      253.83      229.60      5.94 o 
   1  -4   8       88.98       92.84      2.58 o 
   2  -4   8       13.38       16.86      1.17 o 
   3  -4   8       22.16       19.69      0.99 o 
   4  -4   8        0.20        1.04      0.61 o 
   5  -4   8       54.98       57.94      1.54 o 
   6  -4   8      124.37      127.24      4.77 o 
   7  -4   8       16.58       21.07      1.26 o 
 -12  -3   8        9.61       11.47      1.41 o 
 -11  -3   8       93.89      101.88      3.22 o 
 -10  -3   8       11.28       13.00      2.04 o 
  -9  -3   8      182.19      180.92      4.09 o 
  -8  -3   8      108.96      106.87      3.16 o 
  -7  -3   8       26.79       29.54      1.10 o 
  -6  -3   8       71.79       75.56      2.58 o 
  -5  -3   8        7.81       10.66      0.87 o 
  -4  -3   8       55.84       63.42      3.51 o 
  -3  -3   8       17.73       13.12      2.75 o 
  -2  -3   8       88.73       95.42      8.83 o 
  -1  -3   8       91.54       86.02      5.08 o 
   0  -3   8       43.42       40.41      1.46 o 
   1  -3   8       68.02       77.13      1.67 o 
   2  -3   8        8.02        7.35      0.85 o 
   3  -3   8      146.42      145.19      5.25 o 
   4  -3   8      144.95      129.38      2.09 o 
   5  -3   8       27.14       27.17      1.26 o 
   6  -3   8        5.33        2.75      0.65 o 
   7  -3   8       92.26       95.57      2.15 o 
   8  -3   8       35.82       36.04      1.37 o 
 -10  -2   8      170.18      164.76      4.71 o 
  -9  -2   8      346.21      350.11      5.36 o 
  -8  -2   8      148.80      138.40      2.54 o 
  -7  -2   8       88.06       83.87      3.17 o 
  -6  -2   8      193.59      203.99      5.05 o 
  -5  -2   8      436.64      417.72      4.88 o 
  -4  -2   8      563.84      536.46      6.61 o 
  -3  -2   8      288.41      288.30      3.40 o 
  -2  -2   8       73.39       77.12      1.52 o 
  -1  -2   8      470.53      496.64      4.82 o 
   0  -2   8      118.12      101.76      6.85 o 
   1  -2   8      288.01      262.19      6.13 o 
   2  -2   8      184.85      189.64      4.13 o 
   3  -2   8      140.91      123.07      2.53 o 
   4  -2   8       95.32      102.96      1.83 o 
   5  -2   8      107.08      113.61      1.77 o 
   6  -2   8       11.85       15.30      1.37 o 
   7  -2   8        3.78        3.35      0.61 o 
   8  -2   8       54.20       59.86      1.44 o 
   9  -2   8        6.62        6.71      0.64 o 
 -10  -1   8      573.73      578.40     10.22 o 
  -9  -1   8       80.43       75.48      1.91 o 
  -8  -1   8      170.22      171.88      3.99 o 
  -7  -1   8      176.02      176.72      2.88 o 
  -6  -1   8       36.23       38.30      1.59 o 
  -5  -1   8        0.10        1.62      0.48 o 
  -4  -1   8       54.37       39.42      1.29 o 
  -3  -1   8       91.44       99.36      3.41 o 
  -2  -1   8      381.36      380.86      5.82 o 
  -1  -1   8      197.71      173.80      2.74 o 
   0  -1   8      295.77      277.37      5.36 o 
   1  -1   8       22.16       23.39      1.59 o 
   2  -1   8      258.97      276.76      3.53 o 
   3  -1   8       36.70       43.59      1.85 o 
   4  -1   8        7.46        7.44      0.79 o 
   5  -1   8       32.53       34.54      3.42 o 
   6  -1   8       34.85       34.33      1.24 o 
   7  -1   8      125.11      121.19      1.94 o 
   8  -1   8        9.24        9.80      0.86 o 
   9  -1   8        0.44        0.15      0.51 o 
  10  -1   8       11.33       11.58      0.77 o 
  -8   0   8        3.03        1.93      0.68 o 
  -7   0   8      164.94      180.56      3.23 o 
  -6   0   8        0.15        0.19      0.44 o 
  -5   0   8      151.57      168.81      2.34 o 
  -4   0   8      141.57      135.04      1.85 o 
  -3   0   8      281.27      334.47      3.52 o 
  -2   0   8       43.11       39.37      1.22 o 
  -1   0   8      206.75      181.82      2.04 o 
   0   0   8       37.47       40.13      0.93 o 
   1   0   8        4.68       10.99      0.70 o 
   2   0   8      206.52      172.28      2.21 o 
   3   0   8        0.04        1.13      0.51 o 
   4   0   8       90.21       80.34      1.91 o 
   5   0   8       26.73       25.96      2.61 o 
   6   0   8      367.49      355.07      3.30 o 
   7   0   8        1.87        4.24      0.60 o 
   8   0   8       81.44       82.32      1.59 o 
   9   0   8       27.39       29.53      1.17 o 
  10   0   8       30.90       35.37      1.20 o 
 -11   1   8      205.88      207.55      8.20 o 
 -10   1   8      572.56      568.25     15.29 o 
  -9   1   8       78.72       74.00      4.78 o 
  -8   1   8      168.82      176.81      5.48 o 
  -7   1   8      174.12      169.76      5.13 o 
  -6   1   8       36.15       44.85      1.27 o 
  -5   1   8        0.16        0.38      0.40 o 
  -4   1   8       54.17       46.21      2.24 o 
  -3   1   8       92.33       94.00      3.99 o 
  -2   1   8      383.07      388.32      3.69 o 
  -1   1   8      199.03      172.41      2.19 o 
   0   1   8      294.55      283.39      6.52 o 
   1   1   8       22.26       22.44      1.11 o 
   2   1   8      260.70      272.84      3.23 o 
   3   1   8       36.37       43.23      1.41 o 
   4   1   8        7.31        7.06      0.91 o 
   5   1   8       32.93       40.89      3.22 o 
   6   1   8       33.84       36.17      1.08 o 
   7   1   8      126.91      122.65      2.25 o 
   8   1   8        9.62        9.59      1.13 o 
   9   1   8        0.45        0.92      0.55 o 
  10   1   8       11.00       12.32      0.92 o 
 -11   2   8       34.53       32.73      2.26 o 
 -10   2   8      171.20      161.81      4.28 o 
  -9   2   8      346.65      342.98      6.21 o 
  -8   2   8      149.89      142.47      3.20 o 
  -7   2   8       89.00       83.12      2.03 o 
  -6   2   8      191.31      210.86      5.39 o 
  -5   2   8      438.20      425.80      4.48 o 
  -4   2   8      562.90      549.03      6.24 o 
  -3   2   8      289.62      293.70      3.60 o 
  -2   2   8       73.24       77.36      1.44 o 
  -1   2   8      473.35      505.76      8.75 o 
   0   2   8      118.64       96.14      4.32 o 
   1   2   8      290.50      276.21      5.12 o 
   2   2   8      186.37      187.37      3.08 o 
   3   2   8      140.86      123.42      2.43 o 
   4   2   8       96.48      102.30      2.52 o 
   5   2   8      108.22      106.97      2.29 o 
   6   2   8       12.16       12.35      1.43 o 
   7   2   8        3.91        2.77      0.66 o 
   8   2   8       54.48       60.98      1.74 o 
   9   2   8        6.39        5.53      1.07 o 
 -12   3   8        9.31       11.28      2.48 o 
 -11   3   8       93.84       98.36      3.70 o 
 -10   3   8       11.22       11.21      1.43 o 
  -9   3   8      181.00      177.10      4.60 o 
  -8   3   8      109.47      104.31      2.08 o 
  -7   3   8       26.67       28.93      1.52 o 
  -6   3   8       71.02       69.17      1.86 o 
  -5   3   8        7.69        9.63      1.15 o 
  -4   3   8       56.72       52.67      2.57 o 
  -3   3   8       17.22       15.13      1.36 o 
  -2   3   8       89.16       89.81      6.39 o 
  -1   3   8       91.82       84.88      2.93 o 
   0   3   8       43.20       41.77      1.30 o 
   1   3   8       67.33       81.53      1.75 o 
   2   3   8        8.06        8.15      0.85 o 
   3   3   8      146.02      143.81      2.40 o 
   4   3   8      145.09      131.76      3.08 o 
   5   3   8       27.25       29.13      1.15 o 
   6   3   8        5.41        4.20      0.76 o 
   7   3   8       92.81       92.73      2.06 o 
   8   3   8       36.44       36.96      1.37 o 
   9   3   8        0.13        1.21      0.81 o 
 -11   4   8        0.86        2.90      1.84 o 
 -10   4   8       58.95       69.10      3.15 o 
  -9   4   8        0.91        2.22      0.87 o 
  -8   4   8       44.63       48.38      1.39 o 
  -7   4   8       53.78       56.82      2.00 o 
  -6   4   8       33.50       35.43      1.29 o 
  -5   4   8        8.92        6.59      0.70 o 
  -4   4   8       40.68       38.21      1.34 o 
  -3   4   8        8.38        5.30      1.17 o 
  -2   4   8      103.13      107.87      7.82 o 
  -1   4   8        8.46        9.74      1.42 o 
   0   4   8      256.39      241.66      6.14 o 
   1   4   8       88.54       96.25      2.06 o 
   2   4   8       13.35       16.31      1.41 o 
   3   4   8       21.55       20.11      0.93 o 
   4   4   8        0.22        1.09      0.62 o 
   5   4   8       56.92       59.58      1.51 o 
   6   4   8      124.79      131.95      4.34 o 
   7   4   8       16.43       21.44      2.19 o 
  -9   5   8        8.56        7.72      1.09 o 
  -8   5   8       12.16       13.21      1.28 o 
  -7   5   8       32.68       32.76      1.24 o 
  -6   5   8      155.26      147.79      3.11 o 
  -5   5   8        9.72       10.61      0.91 o 
  -4   5   8       65.73       58.88      2.40 o 
  -3   5   8       13.65       13.55      1.44 o 
  -2   5   8       66.02       66.85      1.64 o 
  -1   5   8       44.56       45.64      3.07 o 
   0   5   8       14.23       14.49      1.03 o 
   1   5   8       43.90       47.12      2.24 o 
   2   5   8        9.24        8.95      0.90 o 
   3   5   8       30.66       29.46      1.13 o 
   4   5   8        0.36        1.05      0.80 o 
   5   5   8       64.59       57.83      1.86 o 
  -6   6   8        1.65        1.07      0.56 o 
  -5   6   8        6.48        7.91      1.12 o 
  -4   6   8        1.84        2.90      0.72 o 
  -3   6   8       11.91       14.70      2.07 o 
  -2   6   8       29.15       26.85      2.52 o 
  -1   6   8       89.52       86.57      5.07 o 
   0   6   8        4.78        5.56      0.88 o 
   1   6   8        6.17        4.51      0.89 o 
   2   6   8       19.46       15.85      1.39 o 
   3   6   8        8.11       10.30      1.99 o 
  -6  -6   9        6.94        6.51      1.05 o 
  -5  -6   9       12.04       12.27      1.35 o 
  -4  -6   9       24.24       28.39      1.60 o 
  -3  -6   9        0.88        0.50      0.60 o 
  -2  -6   9       25.09       25.86      1.94 o 
  -1  -6   9       25.61       29.72      1.60 o 
   0  -6   9       15.61       16.69      2.56 o 
   1  -6   9        9.58        9.72      1.29 o 
  -9  -5   9        0.89        1.53      0.49 o 
  -8  -5   9       10.20        8.46      0.67 o 
  -7  -5   9        3.29        5.59      0.72 o 
  -6  -5   9       19.66       16.80      1.02 o 
  -5  -5   9       21.11       21.64      1.18 o 
  -4  -5   9       60.77       58.74      1.61 o 
  -3  -5   9       21.61       20.64      1.07 o 
  -2  -5   9        3.15        3.17      0.95 o 
  -1  -5   9       96.99       90.12      3.35 o 
   0  -5   9       80.98       79.90      2.11 o 
   1  -5   9       41.45       39.43      1.54 o 
   2  -5   9        5.15        4.88      0.95 o 
   3  -5   9        8.74        9.34      0.82 o 
   4  -5   9        8.91        9.95      1.50 o 
   5  -5   9       25.86       25.17      1.23 o 
 -11  -4   9        9.76        8.65      1.01 o 
 -10  -4   9        7.69        9.39      0.89 o 
  -9  -4   9       24.38       24.93      1.59 o 
  -8  -4   9       50.09       58.43      1.52 o 
  -7  -4   9       29.67       28.33      1.70 o 
  -6  -4   9       66.70       62.83      1.49 o 
  -5  -4   9       10.81       13.41      0.75 o 
  -4  -4   9       20.66       22.77      0.98 o 
  -3  -4   9      139.84      131.31      2.81 o 
  -2  -4   9       42.15       46.15      2.00 o 
  -1  -4   9      134.40      139.89      2.03 o 
   0  -4   9      187.91      178.21      6.94 o 
   1  -4   9       84.09       79.88      1.67 o 
   2  -4   9      104.23       94.23      1.78 o 
   3  -4   9       17.15       17.45      0.87 o 
   4  -4   9       44.49       38.86      1.32 o 
   5  -4   9       64.69       76.01      3.25 o 
   6  -4   9       21.94       19.47      2.14 o 
   7  -4   9       21.51       22.12      1.43 o 
 -12  -3   9        2.19        1.41      1.05 o 
 -11  -3   9       15.86       17.93      1.65 o 
 -10  -3   9        0.11        0.48      1.43 o 
  -9  -3   9       75.56       75.30      2.09 o 
  -8  -3   9       13.65       14.39      0.94 o 
  -7  -3   9       12.87       13.63      0.83 o 
  -6  -3   9       35.91       33.16      1.31 o 
  -5  -3   9       10.48        9.65      1.81 o 
  -4  -3   9       97.50       93.88      4.19 o 
  -3  -3   9       18.54       19.43      1.52 o 
  -2  -3   9      242.79      233.94      5.42 o 
  -1  -3   9        7.11       10.99      1.38 o 
   0  -3   9       88.21       83.37      2.36 o 
   1  -3   9       61.62       63.89      3.69 o 
   2  -3   9        1.07        0.91      0.61 o 
   3  -3   9        1.72        0.77      0.62 o 
   4  -3   9       37.11       40.19      3.38 o 
   5  -3   9       25.42       25.23      1.23 o 
   6  -3   9      131.87      132.34      2.89 o 
   7  -3   9        7.80       10.39      1.10 o 
   8  -3   9       16.86       19.12      1.30 o 
  -9  -2   9      231.63      204.89      5.30 o 
  -8  -2   9       41.98       40.03      1.90 o 
  -7  -2   9       12.31       11.52      0.98 o 
  -6  -2   9       15.94       16.26      1.04 o 
  -5  -2   9       23.73       21.27      1.14 o 
  -4  -2   9       55.66       60.64      1.64 o 
  -3  -2   9       67.43       60.42      2.17 o 
  -2  -2   9       48.12       50.60      2.08 o 
  -1  -2   9      103.09       91.88      2.21 o 
   0  -2   9      194.28      208.69      3.36 o 
   1  -2   9       55.93       53.71      1.92 o 
   2  -2   9      237.82      246.74      2.61 o 
   3  -2   9       15.19       13.28      1.08 o 
   4  -2   9       38.55       47.17      1.19 o 
   5  -2   9        1.55        1.57      0.59 o 
   6  -2   9       37.23       40.24      1.42 o 
   7  -2   9       32.19       30.09      0.96 o 
   8  -2   9       86.29       82.25      4.40 o 
 -10  -1   9       50.22       49.41      2.27 o 
  -9  -1   9       71.29       68.72      1.83 o 
  -8  -1   9       75.82       69.39      2.78 o 
  -7  -1   9       55.94       64.97      3.34 o 
  -6  -1   9       38.92       39.91      1.42 o 
  -5  -1   9      396.76      431.32      8.48 o 
  -4  -1   9      166.81      174.96      2.67 o 
  -3  -1   9      269.53      290.87      3.37 o 
  -2  -1   9       70.34       60.13      1.46 o 
  -1  -1   9      234.65      219.07      3.14 o 
   0  -1   9       59.74       61.99      3.67 o 
   1  -1   9        8.45       12.08      1.09 o 
   2  -1   9       39.79       35.83      1.16 o 
   3  -1   9       56.12       52.54      1.30 o 
   4  -1   9      361.00      333.24      3.71 o 
   5  -1   9        2.46        3.39      0.69 o 
   6  -1   9      125.00      120.55      2.57 o 
   7  -1   9       27.88       27.65      1.02 o 
   8  -1   9       16.75       19.44      1.60 o 
   9  -1   9       27.26       30.92      2.16 o 
  -8   0   9       88.39       97.57      2.66 o 
  -7   0   9       55.66       49.93      1.81 o 
  -6   0   9       16.08       23.35      1.32 o 
  -5   0   9       49.17       60.56      1.54 o 
  -4   0   9      764.94      734.37      7.27 o 
  -3   0   9      361.93      359.30      4.37 o 
  -2   0   9       46.48       46.49      1.29 o 
  -1   0   9        9.99       14.49      0.69 o 
   0   0   9      830.40      788.05      7.57 o 
   1   0   9       25.81       22.62      0.93 o 
   2   0   9       21.72       24.54      1.05 o 
   3   0   9       12.86       13.52      0.80 o 
   4   0   9       40.26       48.04      2.84 o 
   5   0   9        0.24        0.48      0.65 o 
   6   0   9       53.74       57.81      1.53 o 
   7   0   9      129.13      122.04      2.03 o 
   8   0   9       73.99       73.82      2.18 o 
   9   0   9        1.15        0.46      0.47 o 
 -11   1   9       31.29       27.56      3.72 o 
 -10   1   9       50.47       52.97      3.19 o 
  -9   1   9       71.06       69.39      3.00 o 
  -8   1   9       75.05       69.19      2.13 o 
  -7   1   9       56.47       55.91      4.25 o 
  -6   1   9       39.63       38.56      1.62 o 
  -5   1   9      396.09      415.74     10.24 o 
  -4   1   9      165.72      175.70      3.33 o 
  -3   1   9      270.62      290.11      3.73 o 
  -2   1   9       70.67       58.95      1.58 o 
  -1   1   9      235.13      220.42      2.99 o 
   0   1   9       60.30       65.71      3.59 o 
   1   1   9        8.46       13.23      1.04 o 
   2   1   9       39.37       34.55      1.27 o 
   3   1   9       56.72       50.75      1.37 o 
   4   1   9      362.70      342.74      5.07 o 
   5   1   9        2.56        3.64      0.70 o 
   6   1   9      124.53      118.63      2.07 o 
   7   1   9       27.91       26.07      1.89 o 
   8   1   9       17.34       16.09      1.99 o 
   9   1   9       26.86       29.89      1.23 o 
 -12   2   9       75.70       73.65      4.63 o 
 -11   2   9        9.96        8.65      1.91 o 
 -10   2   9       17.61       18.19      2.24 o 
  -9   2   9      231.54      202.96      6.28 o 
  -8   2   9       41.42       41.43      1.62 o 
  -7   2   9       12.44       16.78      1.08 o 
  -6   2   9       15.98       20.43      1.13 o 
  -5   2   9       23.70       25.51      1.84 o 
  -4   2   9       56.13       62.05      1.48 o 
  -3   2   9       67.54       63.62      1.51 o 
  -2   2   9       47.69       49.76      2.16 o 
  -1   2   9      102.20       90.84      1.94 o 
   0   2   9      195.50      203.37      2.74 o 
   1   2   9       56.07       55.45      1.43 o 
   2   2   9      238.03      246.80      2.66 o 
   3   2   9       15.09       15.30      0.99 o 
   4   2   9       38.79       48.58      1.27 o 
   5   2   9        1.38        0.92      0.65 o 
   6   2   9       37.04       39.58      2.78 o 
   7   2   9       32.95       29.02      1.89 o 
   8   2   9       85.57       82.67      3.86 o 
   9   2   9        8.97        8.80      0.93 o 
 -12   3   9        2.31        3.22      2.07 o 
 -11   3   9       15.88       15.66      2.77 o 
 -10   3   9        0.10       -0.33      1.22 o 
  -9   3   9       76.71       74.10      3.75 o 
  -8   3   9       13.85       15.83      1.22 o 
  -7   3   9       12.93       13.47      1.04 o 
  -6   3   9       35.91       36.73      3.69 o 
  -5   3   9       10.74       12.79      1.65 o 
  -4   3   9       98.79       89.01      1.78 o 
  -3   3   9       18.68       19.99      1.12 o 
  -2   3   9      242.04      233.83      4.70 o 
  -1   3   9        7.07       12.43      2.16 o 
   0   3   9       87.97       83.95      2.17 o 
   1   3   9       62.29       70.42      2.44 o 
   2   3   9        1.07        1.25      0.60 o 
   3   3   9        1.67        1.66      0.59 o 
   4   3   9       37.80       40.20      2.84 o 
   5   3   9       25.22       25.81      1.19 o 
   6   3   9      131.14      133.09      3.89 o 
   7   3   9        8.11       10.52      0.84 o 
   8   3   9       16.64       16.49      1.36 o 
 -11   4   9       10.06       13.27      2.21 o 
 -10   4   9        7.18        3.78      1.63 o 
  -9   4   9       23.90       23.61      1.42 o 
  -8   4   9       50.33       55.39      1.71 o 
  -7   4   9       29.70       28.85      1.52 o 
  -6   4   9       66.65       64.31      1.57 o 
  -5   4   9       11.02       14.25      1.25 o 
  -4   4   9       20.45       20.18      1.12 o 
  -3   4   9      139.93      131.10      2.73 o 
  -2   4   9       41.28       45.14      1.43 o 
  -1   4   9      136.27      145.66      2.37 o 
   0   4   9      189.08      187.18      6.30 o 
   1   4   9       83.62       78.73      1.55 o 
   2   4   9      103.60       89.07      1.93 o 
   3   4   9       17.28       16.67      1.06 o 
   4   4   9       44.35       37.91      1.81 o 
   5   4   9       65.46       72.16      4.36 o 
   6   4   9       22.05       17.47      1.21 o 
  -9   5   9        0.81        2.29      0.81 o 
  -8   5   9       10.15        8.94      1.06 o 
  -7   5   9        3.19        3.76      0.67 o 
  -6   5   9       19.88       17.45      0.99 o 
  -5   5   9       20.82       18.63      1.05 o 
  -4   5   9       61.10       58.86      1.54 o 
  -3   5   9       21.61       21.07      1.65 o 
  -2   5   9        3.25        4.48      0.84 o 
  -1   5   9       97.30      100.31      5.08 o 
   0   5   9       82.03       82.61      1.83 o 
   1   5   9       41.31       37.60      1.37 o 
   2   5   9        5.06        4.22      0.72 o 
   3   5   9        8.44       10.18      0.94 o 
   4   5   9        9.20       10.06      0.89 o 
   5   5   9       25.76       25.98      1.63 o 
  -6   6   9        7.02        8.18      0.87 o 
  -5   6   9       12.12       12.75      0.86 o 
  -4   6   9       24.53       23.82      1.90 o 
  -3   6   9        0.83        0.51      0.65 o 
  -2   6   9       25.38       27.80      1.20 o 
  -1   6   9       25.55       26.09      2.03 o 
   0   6   9       15.32       16.22      2.18 o 
   1   6   9        9.49       10.80      1.45 o 
  -4  -6  10        2.48        1.86      1.13 o 
  -3  -6  10       17.04       19.58      1.71 o 
  -2  -6  10       16.92       19.80      1.15 o 
  -1  -6  10       18.24       18.72      3.07 o 
   0  -6  10       18.90       19.44      1.98 o 
  -9  -5  10       12.39       15.22      1.13 o 
  -8  -5  10       25.65       24.25      0.85 o 
  -7  -5  10       21.68       24.11      1.11 o 
  -6  -5  10       21.19       21.50      1.38 o 
  -5  -5  10       15.03       11.00      0.98 o 
  -4  -5  10       15.26       19.57      1.89 o 
  -3  -5  10       41.72       41.97      1.22 o 
  -2  -5  10       17.53       21.29      1.38 o 
  -1  -5  10       29.63       31.47      1.16 o 
   0  -5  10       90.86       88.26      1.61 o 
   1  -5  10       13.00       13.23      1.54 o 
   2  -5  10        9.27        8.15      0.95 o 
   3  -5  10       23.08       21.27      2.00 o 
   4  -5  10       40.08       37.08      3.29 o 
 -11  -4  10       32.56       33.10      1.81 o 
 -10  -4  10       40.76       46.96      1.79 o 
  -9  -4  10      114.35      116.32      2.12 o 
  -8  -4  10       26.53       27.84      1.16 o 
  -7  -4  10       58.16       48.25      1.32 o 
  -6  -4  10        1.08        1.67      0.59 o 
  -5  -4  10        8.83        6.38      0.63 o 
  -4  -4  10      383.97      374.26      3.40 o 
  -3  -4  10       15.04       16.27      1.15 o 
  -2  -4  10       34.21       27.82      1.55 o 
  -1  -4  10      192.73      193.30      4.46 o 
   0  -4  10       41.60       38.58      3.21 o 
   1  -4  10       69.18       64.32      2.47 o 
   2  -4  10       17.75       23.37      1.25 o 
   3  -4  10        2.60        2.68      0.71 o 
   4  -4  10      197.03      208.04     10.67 o 
   5  -4  10       18.16       25.59      2.68 o 
   6  -4  10       56.52       56.58      1.68 o 
 -10  -3  10        2.34        5.19      1.21 o 
  -9  -3  10       41.41       48.92      1.93 o 
  -8  -3  10      150.06      142.46      2.79 o 
  -7  -3  10       86.62       92.10      2.28 o 
  -6  -3  10       45.84       43.44      1.16 o 
  -5  -3  10       16.82       18.22      0.89 o 
  -4  -3  10      154.41      147.18      3.12 o 
  -3  -3  10      147.83      147.39      3.44 o 
  -2  -3  10      239.45      251.47      6.77 o 
  -1  -3  10      108.12      123.24      5.35 o 
   0  -3  10      264.72      257.75      3.88 o 
   1  -3  10       21.89       24.78      1.33 o 
   2  -3  10       38.54       44.90      1.35 o 
   3  -3  10       68.39       59.74      1.61 o 
   4  -3  10       85.84       74.85      1.56 o 
   5  -3  10       39.34       45.48      1.67 o 
   6  -3  10       11.87       12.27      0.99 o 
   7  -3  10       35.34       35.65      1.83 o 
  -9  -2  10      221.23      223.73     13.28 o 
  -8  -2  10      112.78      112.91      1.92 o 
  -7  -2  10      356.41      383.15      8.55 o 
  -6  -2  10       14.68       14.73      1.24 o 
  -5  -2  10       25.55       19.74      1.79 o 
  -4  -2  10      174.79      170.31      4.91 o 
  -3  -2  10      274.81      280.09      3.56 o 
  -2  -2  10       85.43       76.30      2.80 o 
  -1  -2  10       13.01       13.57      1.45 o 
   0  -2  10       90.33       84.20      3.25 o 
   1  -2  10       10.93        9.22      1.00 o 
   2  -2  10      134.30      136.40      2.05 o 
   3  -2  10        2.99        3.05      0.68 o 
   4  -2  10       71.76       57.84      1.47 o 
   5  -2  10      161.10      163.33      5.76 o 
   6  -2  10        3.38        2.60      1.14 o 
   7  -2  10      119.43      125.91      8.80 o 
   8  -2  10       44.63       49.40      2.17 o 
 -10  -1  10      151.67      139.97      3.96 o 
  -9  -1  10      103.72      112.77      3.54 o 
  -8  -1  10      131.13      133.82      3.89 o 
  -7  -1  10      125.02      116.02      2.23 o 
  -6  -1  10      291.78      304.20     10.21 o 
  -5  -1  10       34.87       31.66      1.22 o 
  -4  -1  10        2.51        4.62      1.41 o 
  -3  -1  10      283.98      309.01      4.03 o 
  -2  -1  10      325.40      307.22      3.21 o 
  -1  -1  10      225.25      221.38      3.87 o 
   0  -1  10      246.13      255.73      7.97 o 
   1  -1  10       72.89       78.74      2.86 o 
   2  -1  10       29.20       36.11      1.95 o 
   3  -1  10      122.39      120.91      4.05 o 
   4  -1  10       58.14       56.64      2.47 o 
   5  -1  10       12.78       14.77      1.18 o 
   6  -1  10      188.04      186.22      2.45 o 
   7  -1  10       49.33       48.41      1.60 o 
   8  -1  10        8.02        7.58      0.86 o 
  -8   0  10       59.39       62.23      2.27 o 
  -7   0  10        0.26        1.10      0.65 o 
  -6   0  10       11.96        9.36      1.03 o 
  -5   0  10      268.38      256.72      3.95 o 
  -4   0  10        4.62        3.12      0.58 o 
  -3   0  10        9.97        9.33      0.76 o 
  -2   0  10      262.40      272.09      3.13 o 
  -1   0  10      115.32      135.43      1.94 o 
   0   0  10       32.77       36.87      1.63 o 
   1   0  10      168.18      173.19      3.08 o 
   2   0  10       92.67       97.60      1.62 o 
   3   0  10      308.53      282.16      5.78 o 
   4   0  10      102.49       96.95      1.58 o 
   5   0  10       83.44       85.04      1.54 o 
   6   0  10      102.13      109.85      1.94 o 
   7   0  10       82.21       90.09      1.50 o 
   8   0  10       19.64       21.66      1.15 o 
   9   0  10       18.17       23.94      1.16 o 
 -10   1  10      151.05      140.74      4.57 o 
  -9   1  10      103.97      106.70      3.38 o 
  -8   1  10      131.97      144.46      3.25 o 
  -7   1  10      126.89      121.19      4.75 o 
  -6   1  10      292.64      311.32      4.51 o 
  -5   1  10       34.51       31.87      1.39 o 
  -4   1  10        2.34        5.07      0.69 o 
  -3   1  10      286.72      292.94      6.16 o 
  -2   1  10      329.73      311.15      3.66 o 
  -1   1  10      224.60      221.13      4.40 o 
   0   1  10      246.75      265.17     10.29 o 
   1   1  10       72.48       84.10      3.29 o 
   2   1  10       29.20       37.39      1.22 o 
   3   1  10      123.76      116.45      3.27 o 
   4   1  10       58.35       53.44      3.02 o 
   5   1  10       12.53       11.76      1.13 o 
   6   1  10      190.06      183.91      2.55 o 
   7   1  10       48.58       46.11      1.60 o 
   8   1  10        7.71        6.84      1.01 o 
 -12   2  10       36.67       31.07      3.15 o 
 -11   2  10      174.76      172.51      4.84 o 
 -10   2  10       14.97       19.66      2.22 o 
  -9   2  10      221.15      218.44      4.67 o 
  -8   2  10      114.71      117.40      2.59 o 
  -7   2  10      355.68      386.56      6.10 o 
  -6   2  10       14.17       15.44      1.13 o 
  -5   2  10       25.27       19.02      1.67 o 
  -4   2  10      175.40      168.08      2.55 o 
  -3   2  10      275.73      276.38      3.53 o 
  -2   2  10       84.84       74.40      1.94 o 
  -1   2  10       13.21       13.44      1.01 o 
   0   2  10       91.60       84.82      1.95 o 
   1   2  10       11.12        7.49      0.92 o 
   2   2  10      135.29      136.58      2.93 o 
   3   2  10        3.08        3.17      0.60 o 
   4   2  10       70.75       57.86      1.33 o 
   5   2  10      163.32      164.58      2.62 o 
   6   2  10        3.42        3.28      0.80 o 
   7   2  10      119.67      120.94      2.50 o 
   8   2  10       44.12       42.28      1.59 o 
 -12   3  10       40.52       34.41      2.87 o 
 -11   3  10       14.96       17.18      2.79 o 
 -10   3  10        2.30        2.66      1.92 o 
  -9   3  10       42.04       43.94      2.48 o 
  -8   3  10      149.61      143.52      2.75 o 
  -7   3  10       85.00       91.18      1.89 o 
  -6   3  10       46.01       43.01      1.30 o 
  -5   3  10       16.86       18.27      0.82 o 
  -4   3  10      155.14      152.44      2.44 o 
  -3   3  10      145.81      142.68      2.54 o 
  -2   3  10      241.02      248.51      8.18 o 
  -1   3  10      106.80      123.07      5.28 o 
   0   3  10      264.61      246.51      3.76 o 
   1   3  10       21.59       26.09      2.65 o 
   2   3  10       38.41       42.75      1.30 o 
   3   3  10       68.78       63.96      1.65 o 
   4   3  10       85.17       75.27      1.73 o 
   5   3  10       38.65       41.25      1.85 o 
   6   3  10       11.48       12.03      1.19 o 
   7   3  10       35.84       32.38      1.62 o 
 -10   4  10       40.13       41.01      3.44 o 
  -9   4  10      114.33      113.25      3.88 o 
  -8   4  10       26.30       27.08      2.46 o 
  -7   4  10       57.88       50.37      1.49 o 
  -6   4  10        1.04        1.66      0.74 o 
  -5   4  10        8.68        6.99      0.68 o 
  -4   4  10      383.19      373.36      3.62 o 
  -3   4  10       14.80       15.25      1.06 o 
  -2   4  10       33.59       28.74      1.89 o 
  -1   4  10      193.20      191.52      4.27 o 
   0   4  10       41.76       36.72      2.40 o 
   1   4  10       68.61       63.13      2.71 o 
   2   4  10       18.24       21.36      1.20 o 
   3   4  10        2.48        3.62      0.86 o 
   4   4  10      198.33      208.58      7.50 o 
   5   4  10       18.13       23.12      3.67 o 
   6   4  10       56.98       60.29      3.33 o 
  -8   5  10       25.69       22.87      1.37 o 
  -7   5  10       21.55       25.41      1.33 o 
  -6   5  10       20.95       21.66      1.06 o 
  -5   5  10       14.85       12.57      0.91 o 
  -4   5  10       15.51       18.39      1.41 o 
  -3   5  10       41.62       40.27      1.30 o 
  -2   5  10       17.51       19.37      1.07 o 
  -1   5  10       29.38       30.96      2.48 o 
   0   5  10       90.04       90.12      1.63 o 
   1   5  10       12.94       16.34      2.33 o 
   2   5  10        9.20        7.50      0.84 o 
   3   5  10       23.32       22.36      1.30 o 
   4   5  10       39.88       31.67      2.64 o 
  -5   6  10        4.00        3.69      0.76 o 
  -4   6  10        2.48        2.21      0.65 o 
  -3   6  10       16.91       16.02      1.28 o 
  -2   6  10       16.60       17.19      1.83 o 
  -1   6  10       18.25       20.60      1.91 o 
   0   6  10       18.72       15.92      1.75 o 
  -8  -5  11       61.45       70.45      1.66 o 
  -7  -5  11       23.90       32.00      1.42 o 
  -6  -5  11       46.30       48.79      2.36 o 
  -5  -5  11        2.35        2.92      0.69 o 
  -4  -5  11       25.05       30.14      1.58 o 
  -3  -5  11        5.11        6.39      0.90 o 
  -2  -5  11       24.49       24.41      1.26 o 
  -1  -5  11       16.98       18.38      1.10 o 
   0  -5  11       48.69       46.50      3.13 o 
   1  -5  11       61.50       65.15      5.12 o 
   2  -5  11       25.00       23.78      1.73 o 
   3  -5  11       45.08       51.44      2.24 o 
 -10  -4  11       31.60       38.75      1.61 o 
  -9  -4  11       23.73       26.85      1.23 o 
  -8  -4  11       30.14       24.67      1.02 o 
  -7  -4  11        0.17        0.59      0.67 o 
  -6  -4  11       12.77       14.13      0.81 o 
  -5  -4  11       93.61      101.56      2.44 o 
  -4  -4  11       20.06       21.61      0.96 o 
  -3  -4  11       45.01       43.26      3.89 o 
  -2  -4  11      133.49      127.59      3.07 o 
  -1  -4  11        1.27        2.15      0.76 o 
   0  -4  11       36.96       41.13      1.38 o 
   1  -4  11       43.50       47.93      3.28 o 
   2  -4  11       16.29       17.26      1.27 o 
   3  -4  11      117.13      121.10      2.13 o 
   4  -4  11       42.64       36.73      1.74 o 
   5  -4  11      134.56      146.35      2.39 o 
 -11  -3  11       81.08       96.00      3.16 o 
 -10  -3  11        8.08        7.76      0.96 o 
  -9  -3  11      104.88      102.41      4.64 o 
  -8  -3  11        0.24        2.27      0.73 o 
  -7  -3  11        4.40        5.79      0.75 o 
  -6  -3  11        3.77        1.97      0.62 o 
  -5  -3  11       31.58       31.54      1.04 o 
  -4  -3  11       53.05       49.09      1.50 o 
  -3  -3  11      169.64      163.12      1.87 o 
  -2  -3  11       30.35       31.12      1.06 o 
  -1  -3  11      250.52      252.46      3.12 o 
   0  -3  11      158.23      150.94      1.91 o 
   1  -3  11       60.53       47.12      2.61 o 
   2  -3  11       16.87       25.28      1.15 o 
   3  -3  11       74.50       75.65      3.69 o 
   4  -3  11      163.47      167.71      3.12 o 
   5  -3  11      184.03      203.71      5.75 o 
   6  -3  11       71.26       88.73      2.24 o 
 -10  -2  11       48.28       48.99      2.50 o 
  -9  -2  11       19.68       19.34      1.50 o 
  -8  -2  11       36.90       25.10      1.24 o 
  -7  -2  11       94.69       91.87      2.04 o 
  -6  -2  11       53.37       52.63      2.22 o 
  -5  -2  11       13.99       10.50      1.23 o 
  -4  -2  11      150.74      148.58      3.01 o 
  -3  -2  11      110.46      102.35      5.86 o 
  -2  -2  11       19.16       24.14      2.79 o 
  -1  -2  11      219.44      200.54      3.90 o 
   0  -2  11       88.80       90.55      2.49 o 
   1  -2  11       99.39       97.24      1.88 o 
   2  -2  11       78.12       72.18      1.48 o 
   3  -2  11       31.80       28.80      2.19 o 
   4  -2  11       70.15       60.50      1.51 o 
   5  -2  11       73.90       76.68      1.81 o 
   6  -2  11       18.33       20.79      2.26 o 
   7  -2  11      186.62      192.22      4.14 o 
  -9  -1  11       62.05       70.69      5.71 o 
  -8  -1  11      121.45      117.09      2.59 o 
  -7  -1  11       96.59      100.37      2.16 o 
  -6  -1  11       55.65       49.00      1.41 o 
  -5  -1  11      130.12      129.18      2.26 o 
  -4  -1  11      312.55      300.30      3.48 o 
  -3  -1  11        2.83        2.32      0.63 o 
  -2  -1  11      207.75      216.70      3.88 o 
  -1  -1  11      413.76      411.85      5.93 o 
   0  -1  11      126.89      123.50      5.95 o 
   1  -1  11      179.58      170.34      3.85 o 
   2  -1  11       25.10       24.88      1.12 o 
   3  -1  11       83.21       79.11      1.67 o 
   4  -1  11      229.15      211.36      5.08 o 
   5  -1  11      124.15      121.58      3.40 o 
   6  -1  11        7.22        7.50      1.21 o 
   7  -1  11       35.23       35.06      3.93 o 
   8  -1  11       21.96       27.86      1.72 o 
  -9   0  11       17.16       17.80      1.44 o 
  -8   0  11      380.84      379.42      4.43 o 
  -7   0  11       19.96       17.77      1.28 o 
  -6   0  11       11.27        6.51      0.77 o 
  -5   0  11       13.80       12.24      0.92 o 
  -4   0  11       34.18       30.52      1.11 o 
  -3   0  11      578.26      568.23      4.97 o 
  -2   0  11      540.17      559.11      4.94 o 
  -1   0  11      123.67      117.54      2.92 o 
   0   0  11       13.63       16.86      0.91 o 
   1   0  11       81.97       83.80      2.00 o 
   2   0  11        1.71        2.06      0.66 o 
   3   0  11      665.17      610.71      6.44 o 
   4   0  11       88.26       83.43      2.86 o 
   5   0  11       42.31       40.43      1.45 o 
   6   0  11       31.71       31.45      1.35 o 
   7   0  11        2.14        1.52      0.57 o 
   8   0  11        0.33        0.95      0.64 o 
 -11   1  11       19.93       21.53      3.15 o 
 -10   1  11      104.48      100.67      3.89 o 
  -9   1  11       61.61       69.86      2.84 o 
  -8   1  11      121.93      122.30      2.74 o 
  -7   1  11       96.46       98.20      2.28 o 
  -6   1  11       55.87       48.06      1.76 o 
  -5   1  11      127.78      127.24      2.70 o 
  -4   1  11      314.36      303.02      3.78 o 
  -3   1  11        2.61        3.37      1.04 o 
  -2   1  11      207.92      207.26      3.04 o 
  -1   1  11      413.93      401.77      6.01 o 
   0   1  11      126.87      111.47      7.40 o 
   1   1  11      179.54      160.17      2.67 o 
   2   1  11       26.12       25.24      1.71 o 
   3   1  11       84.33       75.21      1.54 o 
   4   1  11      230.66      216.47      2.73 o 
   5   1  11      125.67      125.67      2.27 o 
   6   1  11        7.13        9.18      1.39 o 
   7   1  11       35.12       30.12      2.66 o 
   8   1  11       21.09       21.27      1.14 o 
 -12   2  11       15.60       11.98      2.37 o 
 -11   2  11      140.71      144.47      5.87 o 
 -10   2  11       48.06       46.93      2.48 o 
  -9   2  11       18.71       14.58      1.76 o 
  -8   2  11       36.56       33.57      3.09 o 
  -7   2  11       95.83       91.78      3.13 o 
  -6   2  11       52.45       57.18      2.57 o 
  -5   2  11       14.30       10.60      1.00 o 
  -4   2  11      152.55      156.93      2.48 o 
  -3   2  11      109.85       99.53      2.66 o 
  -2   2  11       19.40       24.54      2.05 o 
  -1   2  11      221.54      191.23      5.25 o 
   0   2  11       88.64       88.38      2.14 o 
   1   2  11      100.68      100.94      1.72 o 
   2   2  11       77.96       71.09      1.44 o 
   3   2  11       32.52       30.21      2.25 o 
   4   2  11       70.58       62.29      1.81 o 
   5   2  11       73.84       76.69      2.13 o 
   6   2  11       18.77       16.94      1.11 o 
   7   2  11      187.20      185.28      5.80 o 
 -11   3  11       81.01       93.61      4.55 o 
 -10   3  11        7.68        6.55      2.31 o 
  -9   3  11      104.71      103.09      3.93 o 
  -8   3  11        0.25        2.00      1.21 o 
  -7   3  11        4.22        6.07      0.71 o 
  -6   3  11        3.71        1.88      0.61 o 
  -5   3  11       30.05       31.90      1.61 o 
  -4   3  11       52.56       45.34      1.47 o 
  -3   3  11      170.19      167.26      2.29 o 
  -2   3  11       30.46       33.50      2.29 o 
  -1   3  11      250.47      255.85      3.53 o 
   0   3  11      158.81      150.90      2.02 o 
   1   3  11       61.56       52.53      2.79 o 
   2   3  11       17.40       23.61      1.21 o 
   3   3  11       74.88       76.32      2.72 o 
   4   3  11      163.61      168.78      3.12 o 
   5   3  11      184.41      200.43      5.89 o 
   6   3  11       71.80       86.99      2.91 o 
 -10   4  11       32.10       41.12      2.28 o 
  -9   4  11       22.87       26.37      3.49 o 
  -8   4  11       30.40       28.16      1.93 o 
  -7   4  11        0.23        1.59      0.85 o 
  -6   4  11       12.66       13.87      1.03 o 
  -5   4  11       92.37       94.66      2.15 o 
  -4   4  11       20.26       24.08      1.48 o 
  -3   4  11       45.87       45.01      2.95 o 
  -2   4  11      133.78      131.85      4.72 o 
  -1   4  11        1.34        2.84      0.70 o 
   0   4  11       37.06       40.20      1.61 o 
   1   4  11       42.68       47.81      4.55 o 
   2   4  11       15.91       15.62      0.90 o 
   3   4  11      116.90      121.34      2.58 o 
   4   4  11       43.31       34.26      1.23 o 
   5   4  11      134.45      151.74      2.96 o 
  -8   5  11       61.87       65.25      2.40 o 
  -7   5  11       24.14       29.90      2.70 o 
  -6   5  11       45.47       45.92      1.87 o 
  -5   5  11        2.43        1.72      0.66 o 
  -4   5  11       25.53       27.17      1.20 o 
  -3   5  11        5.06        6.36      0.74 o 
  -2   5  11       24.44       23.43      2.35 o 
  -1   5  11       17.01       16.62      1.09 o 
   0   5  11       48.49       44.98      3.29 o 
   1   5  11       61.90       67.54      5.47 o 
   2   5  11       24.77       26.74      2.72 o 
   3   5  11       44.67       46.60      3.03 o 
  -7  -5  12        9.14        8.20      1.43 o 
  -6  -5  12        7.12        9.05      0.88 o 
  -5  -5  12        0.81        1.39      0.88 o 
  -4  -5  12       16.06       14.88      1.32 o 
  -3  -5  12       57.46       56.94      1.48 o 
  -2  -5  12        6.05        7.08      0.75 o 
  -1  -5  12      100.90      115.61      6.27 o 
   0  -5  12       68.80       79.68      3.18 o 
   1  -5  12       21.49       19.52      1.38 o 
 -10  -4  12       43.39       39.47      1.90 o 
  -9  -4  12       83.84       99.28      2.04 o 
  -8  -4  12       96.75      120.73      1.85 o 
  -7  -4  12      162.38      176.91      2.83 o 
  -6  -4  12       19.23       23.40      1.08 o 
  -5  -4  12       33.10       38.25      2.66 o 
  -4  -4  12       42.92       34.23      1.21 o 
  -3  -4  12       11.35       16.16      1.18 o 
  -2  -4  12        8.14       11.98      0.90 o 
  -1  -4  12       77.30       78.52      2.75 o 
   0  -4  12      142.41      132.73      2.74 o 
   1  -4  12        4.79        8.36      1.34 o 
   2  -4  12       13.32       23.86      2.56 o 
   3  -4  12       52.13       64.66      5.39 o 
   4  -4  12       42.81       42.98      1.98 o 
 -11  -3  12       15.65       19.95      1.56 o 
 -10  -3  12       23.35       25.05      5.76 o 
  -9  -3  12      129.70      124.82      2.91 o 
  -8  -3  12       30.17       22.27      1.47 o 
  -7  -3  12       17.08       11.99      1.01 o 
  -6  -3  12      103.46       83.02      1.79 o 
  -5  -3  12       42.07       46.45      2.05 o 
  -4  -3  12      275.66      260.97      2.85 o 
  -3  -3  12      220.26      196.90      4.56 o 
  -2  -3  12       27.29       30.58      1.50 o 
  -1  -3  12      259.52      257.48      2.89 o 
   0  -3  12      182.51      193.40      3.12 o 
   1  -3  12        6.89        5.54      0.71 o 
   2  -3  12       83.43       83.90      1.63 o 
   3  -3  12        2.26        2.63      0.71 o 
   4  -3  12      192.85      203.41      3.17 o 
   5  -3  12       93.27      101.90      3.90 o 
 -10  -2  12       14.50       16.63      1.72 o 
  -9  -2  12      202.18      228.07      9.31 o 
  -8  -2  12       76.13       86.55      1.95 o 
  -7  -2  12       30.23       18.11      1.11 o 
  -6  -2  12      100.81      108.15      2.15 o 
  -5  -2  12      140.63      130.21      2.47 o 
  -4  -2  12      136.67      125.99      2.05 o 
  -3  -2  12      185.62      158.22      5.32 o 
  -2  -2  12      210.10      188.15      3.77 o 
  -1  -2  12      311.89      306.39      2.93 o 
   0  -2  12       26.09       23.82      0.97 o 
   1  -2  12       39.38       32.94      1.55 o 
   2  -2  12       70.70       74.49      1.72 o 
   3  -2  12       60.36       58.88      2.79 o 
   4  -2  12      461.91      464.43     12.60 o 
   5  -2  12       24.97       26.46      3.71 o 
   6  -2  12      120.07      123.77      9.97 o 
  -9  -1  12      139.82      146.63      7.08 o 
  -8  -1  12      736.75      702.20      7.59 o 
  -7  -1  12      161.93      145.16      3.21 o 
  -6  -1  12       85.53       87.98      2.35 o 
  -5  -1  12      140.44      138.18      2.29 o 
  -4  -1  12      349.64      330.88      6.75 o 
  -3  -1  12      317.47      316.86      3.71 o 
  -2  -1  12     1080.05     1054.75     35.78 o 
  -1  -1  12      220.39      230.81      5.09 o 
   0  -1  12        5.27        9.15      1.36 o 
   1  -1  12       81.07       71.28      1.63 o 
   2  -1  12        3.95        3.26      0.61 o 
   3  -1  12      238.29      214.02      2.67 o 
   4  -1  12       18.59       15.20      1.06 o 
   5  -1  12       67.42       60.38      2.30 o 
   6  -1  12       98.64       99.28      3.77 o 
   7  -1  12       41.63       47.42      2.51 o 
 -10   0  12        0.29        1.82      1.63 o 
  -9   0  12      141.74      131.04      3.12 o 
  -8   0  12       26.78       28.47      1.76 o 
  -7   0  12      311.77      330.63      6.93 o 
  -6   0  12       38.45       36.52      1.45 o 
  -5   0  12      173.56      178.65      3.43 o 
  -4   0  12       30.87       33.13      1.23 o 
  -3   0  12     3003.38     2986.86     19.51 o 
  -2   0  12       13.31       15.80      1.34 o 
  -1   0  12      578.25      537.22      5.72 o 
   0   0  12      865.49      801.54      9.16 o 
   1   0  12        0.20        0.19      0.52 o 
   2   0  12      184.84      168.99      2.89 o 
   3   0  12      443.09      420.98      5.17 o 
   4   0  12      346.66      307.03      4.85 o 
   5   0  12        0.37        0.49      0.63 o 
   6   0  12        0.03        1.13      0.60 o 
   7   0  12        6.02        4.59      0.86 o 
 -11   1  12       49.35       45.93      3.64 o 
 -10   1  12       41.39       42.71      2.37 o 
  -9   1  12      137.88      117.91      3.77 o 
  -8   1  12      736.10      686.46      7.83 o 
  -7   1  12      162.09      148.07      6.03 o 
  -6   1  12       86.55       84.25      2.14 o 
  -5   1  12      140.70      138.84      2.63 o 
  -4   1  12      349.22      345.82     10.30 o 
  -3   1  12      316.12      313.33      3.78 o 
  -2   1  12     1086.89     1095.33     19.06 o 
  -1   1  12      220.83      222.88      5.58 o 
   0   1  12        5.36        8.60      1.10 o 
   1   1  12       79.81       70.72      1.49 o 
   2   1  12        3.45        4.31      0.69 o 
   3   1  12      238.79      216.93      2.93 o 
   4   1  12       18.31       11.86      1.22 o 
   5   1  12       67.32       65.25      1.45 o 
   6   1  12       96.87       97.31      2.74 o 
   7   1  12       41.60       42.54      1.78 o 
 -12   2  12       15.57       13.26      2.14 o 
 -11   2  12       15.82       14.69      2.44 o 
 -10   2  12       14.80       18.72      1.81 o 
  -9   2  12      200.88      213.95      4.58 o 
  -8   2  12       76.03       82.92      2.98 o 
  -7   2  12       29.91       17.78      1.30 o 
  -6   2  12      101.25      107.38      2.33 o 
  -5   2  12      138.39      126.82      1.93 o 
  -4   2  12      134.18      126.86      1.89 o 
  -3   2  12      184.23      164.11      6.88 o 
  -2   2  12      210.94      188.11      5.92 o 
  -1   2  12      312.14      306.43      2.96 o 
   0   2  12       26.77       25.27      1.39 o 
   1   2  12       38.66       30.56      1.07 o 
   2   2  12       70.46       73.17      1.95 o 
   3   2  12       60.60       60.20      3.11 o 
   4   2  12      463.78      458.38     13.42 o 
   5   2  12       24.23       29.08      2.34 o 
   6   2  12      121.44      130.06      3.02 o 
 -11   3  12       15.40       14.69      2.25 o 
 -10   3  12       23.50       22.60      2.15 o 
  -9   3  12      129.68      114.73      3.97 o 
  -8   3  12       29.47       24.65      5.19 o 
  -7   3  12       16.75       15.49      1.27 o 
  -6   3  12      103.12       80.25      1.85 o 
  -5   3  12       41.65       47.34      2.83 o 
  -4   3  12      275.90      267.92      2.73 o 
  -3   3  12      219.13      198.43      3.61 o 
  -2   3  12       27.16       28.01      1.30 o 
  -1   3  12      259.55      260.70      4.19 o 
   0   3  12      182.58      196.84      3.76 o 
   1   3  12        6.15        4.05      0.83 o 
   2   3  12       83.65       84.23      1.74 o 
   3   3  12        2.08        2.62      0.64 o 
   4   3  12      191.86      196.31      3.06 o 
   5   3  12       93.80       96.76      2.82 o 
  -9   4  12       83.00       95.53      3.21 o 
  -8   4  12       97.41      115.43      2.50 o 
  -7   4  12      161.01      167.10      4.13 o 
  -6   4  12       19.26       25.44      1.15 o 
  -5   4  12       33.99       36.49      2.74 o 
  -4   4  12       42.08       34.34      1.35 o 
  -3   4  12       11.07       13.98      1.07 o 
  -2   4  12        7.84       10.57      0.95 o 
  -1   4  12       77.15       79.00      3.90 o 
   0   4  12      141.81      135.68      2.05 o 
   1   4  12        4.82        8.22      1.02 o 
   2   4  12       13.30       21.17      3.41 o 
   3   4  12       51.60       62.23      5.06 o 
   4   4  12       42.34       39.07      1.90 o 
  -7   5  12        9.09        7.28      0.91 o 
  -6   5  12        7.07        9.41      0.89 o 
  -5   5  12        0.78        1.94      0.58 o 
  -4   5  12       16.07       14.82      0.96 o 
  -3   5  12       57.35       59.09      1.73 o 
  -2   5  12        5.75        7.53      0.84 o 
  -1   5  12      101.21      109.79      3.01 o 
   0   5  12       69.86       75.19      2.97 o 
   1   5  12       21.67       20.54      2.95 o 
  -5  -5  13       77.03       73.41      2.60 o 
  -4  -5  13       30.58       34.75      2.02 o 
  -3  -5  13       10.92       10.25      1.36 o 
  -2  -5  13       19.56       23.37      1.23 o 
  -1  -5  13       10.94       10.22      1.27 o 
   0  -5  13        3.78        5.90      1.26 o 
  -9  -4  13       21.54       23.38      3.47 o 
  -8  -4  13        7.01        6.94      0.76 o 
  -7  -4  13        4.55        5.92      1.07 o 
  -6  -4  13        8.67        7.11      0.79 o 
  -5  -4  13        2.36        2.34      0.70 o 
  -4  -4  13      154.06      160.24      2.87 o 
  -3  -4  13       19.51       18.42      0.94 o 
  -2  -4  13       13.46       14.74      1.07 o 
  -1  -4  13       55.50       58.05      1.64 o 
   0  -4  13        1.66        2.53      0.55 o 
   1  -4  13       19.98       28.50      1.14 o 
   2  -4  13       36.25       40.69      3.98 o 
   3  -4  13       31.57       34.04      2.72 o 
 -10  -3  13       60.83       65.79      2.07 o 
  -9  -3  13      317.35      349.27      8.78 o 
  -8  -3  13       34.26       40.16      1.58 o 
  -7  -3  13       28.41       31.32      1.35 o 
  -6  -3  13        9.86       12.50      0.98 o 
  -5  -3  13      169.85      187.59      4.17 o 
  -4  -3  13      230.23      208.06      3.10 o 
  -3  -3  13       70.53       70.03      1.46 o 
  -2  -3  13       77.63       68.11      2.00 o 
  -1  -3  13      100.71      101.76      2.84 o 
   0  -3  13       20.10       17.68      2.21 o 
   1  -3  13       17.44       18.64      1.45 o 
   2  -3  13       19.33       21.40      1.34 o 
   3  -3  13       17.81       18.66      1.18 o 
   4  -3  13       17.02       19.20      1.34 o 
 -10  -2  13       68.58       65.47      2.82 o 
  -9  -2  13      354.62      349.06      8.86 o 
  -8  -2  13      128.18      122.69      3.88 o 
  -7  -2  13       98.90       84.79      2.30 o 
  -6  -2  13      231.54      225.40      2.99 o 
  -5  -2  13       14.84       17.49      1.45 o 
  -4  -2  13       72.36       76.31      2.34 o 
  -3  -2  13      223.18      206.53      2.66 o 
  -2  -2  13      240.92      229.39      2.31 o 
  -1  -2  13       63.92       71.22      1.61 o 
   0  -2  13       64.08       62.19      2.20 o 
   1  -2  13      113.72      104.33      2.70 o 
   2  -2  13       36.71       37.93      1.25 o 
   3  -2  13      128.70      133.02      2.25 o 
   4  -2  13       49.38       58.88      5.06 o 
   5  -2  13       11.45       12.57      1.12 o 
 -10  -1  13      167.34      154.54      6.62 o 
  -9  -1  13      150.25      155.81      7.09 o 
  -8  -1  13      158.97      166.86      2.94 o 
  -7  -1  13      116.44      105.75      2.41 o 
  -6  -1  13       13.51       12.09      1.09 o 
  -5  -1  13       77.81       82.63      1.78 o 
  -4  -1  13      284.21      282.85      3.22 o 
  -3  -1  13     1321.34     1261.88      7.73 o 
  -2  -1  13      143.46      141.93      3.86 o 
  -1  -1  13      354.24      344.16      6.14 o 
   0  -1  13       69.29       67.48      2.47 o 
   1  -1  13       65.93       60.85      1.28 o 
   2  -1  13      166.83      147.59      4.57 o 
   3  -1  13       88.38       74.10      2.31 o 
   4  -1  13       54.61       52.84      3.85 o 
   5  -1  13        4.98        4.75      1.11 o 
   6  -1  13       18.58       19.31      2.19 o 
 -10   0  13       20.79       18.83      2.10 o 
  -9   0  13      143.26      143.17      4.64 o 
  -8   0  13      452.12      429.96      6.36 o 
  -7   0  13      809.63      797.12      8.18 o 
  -6   0  13        6.55        5.46      0.68 o 
  -5   0  13      486.50      459.62      3.50 o 
  -4   0  13        9.92       11.53      0.76 o 
  -3   0  13      129.23      128.22      2.62 o 
  -2   0  13     1218.60     1154.76      8.84 o 
  -1   0  13        0.05        0.53      0.61 o 
   0   0  13       52.51       60.71      1.37 o 
   1   0  13       71.47       72.06      1.39 o 
   2   0  13      126.05      128.25      2.82 o 
   3   0  13        0.14        1.44      0.63 o 
   4   0  13        4.94        8.60      1.19 o 
   5   0  13        0.98        1.02      0.62 o 
   6   0  13       29.17       29.70      1.32 o 
 -11   1  13       24.15       19.33      2.60 o 
 -10   1  13      168.80      159.52      4.55 o 
  -9   1  13      149.08      164.38      3.99 o 
  -8   1  13      160.80      171.61      4.06 o 
  -7   1  13      117.31      103.45      2.50 o 
  -6   1  13       13.74       14.12      1.04 o 
  -5   1  13       77.68       84.59      2.39 o 
  -4   1  13      279.85      272.92      2.56 o 
  -3   1  13     1327.25     1274.20      7.47 o 
  -2   1  13      143.39      139.33      3.93 o 
  -1   1  13      352.56      338.87      6.12 o 
   0   1  13       69.94       62.19      2.32 o 
   1   1  13       65.79       62.61      1.44 o 
   2   1  13      165.95      142.27      3.84 o 
   3   1  13       88.92       74.91      2.02 o 
   4   1  13       54.94       54.25      5.48 o 
   5   1  13        5.17        5.34      1.03 o 
   6   1  13       18.47       13.34      0.96 o 
 -11   2  13       31.11       30.04      2.80 o 
 -10   2  13       67.13       58.03      2.91 o 
  -9   2  13      351.64      329.55      5.70 o 
  -8   2  13      129.89      128.77      3.23 o 
  -7   2  13       97.67       83.69      2.29 o 
  -6   2  13      230.91      213.14      2.85 o 
  -5   2  13       14.66       16.68      1.12 o 
  -4   2  13       71.58       74.86      2.01 o 
  -3   2  13      223.78      211.96      2.53 o 
  -2   2  13      239.22      220.72      2.68 o 
  -1   2  13       64.62       73.91      1.55 o 
   0   2  13       64.98       66.96      2.27 o 
   1   2  13      112.45      100.78      1.83 o 
   2   2  13       37.76       37.00      1.94 o 
   3   2  13      128.39      133.10      4.00 o 
   4   2  13       49.82       52.45      8.99 o 
   5   2  13       11.46       11.02      1.23 o 
 -10   3  13       62.03       65.22      2.79 o 
  -9   3  13      314.51      371.43     12.57 o 
  -8   3  13       33.95       41.96      2.76 o 
  -7   3  13       28.15       35.22      1.65 o 
  -6   3  13       10.54       14.34      1.14 o 
  -5   3  13      168.68      183.19      2.50 o 
  -4   3  13      229.27      210.84      2.71 o 
  -3   3  13       69.44       67.94      2.14 o 
  -2   3  13       76.41       67.46      1.66 o 
  -1   3  13       99.73       94.26      3.61 o 
   0   3  13       19.73       18.60      1.22 o 
   1   3  13       17.48       17.56      1.15 o 
   2   3  13       18.90       23.02      1.56 o 
   3   3  13       17.59       19.89      1.48 o 
   4   3  13       17.21       20.73      1.87 o 
  -9   4  13       21.27       22.79      2.53 o 
  -8   4  13        6.89        8.26      1.08 o 
  -7   4  13        4.73        6.86      1.36 o 
  -6   4  13        9.06        6.38      1.12 o 
  -5   4  13        2.33        2.48      0.65 o 
  -4   4  13      152.61      154.28      2.26 o 
  -3   4  13       19.67       18.38      0.88 o 
  -2   4  13       13.31       14.76      0.99 o 
  -1   4  13       55.34       56.96      2.22 o 
   0   4  13        1.64        3.00      0.88 o 
   1   4  13       19.99       26.65      1.47 o 
   2   4  13       35.40       36.31      2.20 o 
   3   4  13       30.53       30.42      1.85 o 
  -5   5  13       76.94       72.79      2.04 o 
  -4   5  13       31.00       35.81      2.05 o 
  -3   5  13       10.84       10.92      0.84 o 
  -2   5  13       19.88       20.66      1.32 o 
  -1   5  13       10.97       11.29      1.47 o 
   0   5  13        3.95        3.85      1.60 o 
  -8  -4  14       17.62       17.00      2.00 o 
  -7  -4  14       18.52       16.33      0.87 o 
  -6  -4  14        0.27        0.13      0.66 o 
  -5  -4  14       18.84       18.57      1.09 o 
  -4  -4  14       10.59       10.96      1.03 o 
  -3  -4  14        9.35        8.56      0.92 o 
  -2  -4  14        4.90        4.10      0.82 o 
  -1  -4  14       18.06       19.43      1.16 o 
   0  -4  14        4.42        3.87      0.75 o 
   1  -4  14        1.11        1.09      0.73 o 
 -10  -3  14       69.97       77.42      2.61 o 
  -9  -3  14       43.04       51.46      1.69 o 
  -8  -3  14       18.06       21.40      1.31 o 
  -7  -3  14        9.89       14.05      1.03 o 
  -6  -3  14       15.44       17.75      1.66 o 
  -5  -3  14       12.60       14.51      1.39 o 
  -4  -3  14       11.70        8.15      0.73 o 
  -3  -3  14        6.92        6.46      0.85 o 
  -2  -3  14       19.21       21.59      1.29 o 
  -1  -3  14       19.01       16.68      1.22 o 
   0  -3  14       95.68       97.41      1.71 o 
   1  -3  14        4.99        7.80      0.73 o 
   2  -3  14        0.31        1.32      0.67 o 
   3  -3  14       14.25       15.88      1.03 o 
 -10  -2  14       36.87       34.41      3.34 o 
  -9  -2  14      134.30      139.01      5.42 o 
  -8  -2  14       17.67       17.23      1.10 o 
  -7  -2  14       13.06       13.14      0.97 o 
  -6  -2  14       27.82       29.58      1.41 o 
  -5  -2  14       63.66       63.63      1.76 o 
  -4  -2  14      200.17      191.25      4.13 o 
  -3  -2  14      116.54      114.34      2.36 o 
  -2  -2  14       36.09       40.19      1.26 o 
  -1  -2  14       36.75       37.75      2.10 o 
   0  -2  14       35.51       34.69      2.10 o 
   1  -2  14       14.80       13.93      1.35 o 
   2  -2  14       24.14       23.51      1.49 o 
   3  -2  14       23.76       20.57      1.31 o 
   4  -2  14       32.38       26.09      1.36 o 
 -10  -1  14       12.84       13.35      2.78 o 
  -9  -1  14       11.30        9.14      1.85 o 
  -8  -1  14        9.12        7.10      1.38 o 
  -7  -1  14      227.94      216.47      3.97 o 
  -6  -1  14        4.15        4.13      0.86 o 
  -5  -1  14       37.12       42.97      1.22 o 
  -4  -1  14       51.08       54.72      1.40 o 
  -3  -1  14        8.40        6.64      0.81 o 
  -2  -1  14      124.74      118.96      2.61 o 
  -1  -1  14       29.21       34.04      1.09 o 
   0  -1  14       28.15       27.83      1.25 o 
   1  -1  14       14.54       12.47      1.06 o 
   2  -1  14       45.98       46.46      1.42 o 
   3  -1  14       83.49       86.38      4.28 o 
   4  -1  14       16.68       21.99      2.82 o 
   5  -1  14       20.39       18.78      1.55 o 
 -10   0  14        6.56        6.87      1.61 o 
  -9   0  14       30.60       30.84      2.43 o 
  -8   0  14       38.65       42.55      3.01 o 
  -7   0  14        5.89        9.45      0.96 o 
  -6   0  14       45.72       43.10      1.48 o 
  -5   0  14        0.76        1.47      0.52 o 
  -4   0  14       13.96       13.21      0.78 o 
  -3   0  14       51.74       54.11      1.67 o 
  -2   0  14      121.92      118.28      1.58 o 
  -1   0  14      336.81      321.64      2.95 o 
   0   0  14        8.60        8.24      0.87 o 
   1   0  14       35.39       31.03      1.01 o 
   2   0  14      133.73      115.52      2.36 o 
   3   0  14      105.69      108.11      4.88 o 
   4   0  14       64.73       57.58      1.84 o 
   5   0  14       24.79       27.37      1.56 o 
 -11   1  14       65.35       64.44      2.69 o 
 -10   1  14       12.91       15.10      1.83 o 
  -9   1  14       11.45       10.87      1.51 o 
  -8   1  14        8.98        6.90      1.04 o 
  -7   1  14      227.34      217.12      4.86 o 
  -6   1  14        3.95        3.88      0.95 o 
  -5   1  14       37.40       42.15      1.25 o 
  -4   1  14       50.89       53.72      1.29 o 
  -3   1  14        7.80        8.82      0.67 o 
  -2   1  14      123.69      122.90      2.53 o 
  -1   1  14       29.63       32.29      1.11 o 
   0   1  14       28.42       29.77      2.01 o 
   1   1  14       14.31       15.51      0.90 o 
   2   1  14       45.24       46.92      2.30 o 
   3   1  14       82.93       84.88      2.06 o 
   4   1  14       17.15       22.20      4.05 o 
   5   1  14       20.63       17.54      1.48 o 
 -11   2  14        8.58        7.92      1.80 o 
 -10   2  14       37.18       31.26      2.18 o 
  -9   2  14      135.50      139.00      4.10 o 
  -8   2  14       17.54       17.36      1.28 o 
  -7   2  14       12.86       13.81      1.21 o 
  -6   2  14       27.83       28.82      1.09 o 
  -5   2  14       62.15       64.36      1.46 o 
  -4   2  14      201.38      188.35      6.54 o 
  -3   2  14      115.85      111.20      2.80 o 
  -2   2  14       36.06       40.08      1.23 o 
  -1   2  14       36.75       37.27      1.60 o 
   0   2  14       35.94       38.47      1.49 o 
   1   2  14       14.39       13.62      0.93 o 
   2   2  14       23.90       22.31      1.14 o 
   3   2  14       23.36       19.32      1.42 o 
   4   2  14       33.43       26.77      1.74 o 
 -10   3  14       69.70       74.48      3.90 o 
  -9   3  14       42.81       50.36      2.54 o 
  -8   3  14       18.56       21.21      2.05 o 
  -7   3  14       10.35       14.19      1.11 o 
  -6   3  14       15.42       17.59      1.20 o 
  -5   3  14       12.83       14.37      1.02 o 
  -4   3  14       11.60        9.06      1.22 o 
  -3   3  14        7.05        6.91      0.63 o 
  -2   3  14       18.56       21.10      0.95 o 
  -1   3  14       18.69       17.06      1.18 o 
   0   3  14       96.19       94.11      2.09 o 
   1   3  14        4.83        6.08      0.90 o 
   2   3  14        0.40        0.98      0.68 o 
   3   3  14       13.85       16.90      1.22 o 
  -8   4  14       18.07       15.77      4.11 o 
  -7   4  14       18.48       16.20      1.37 o 
  -6   4  14        0.28        0.73      0.83 o 
  -5   4  14       19.00       21.00      1.55 o 
  -4   4  14       10.52       11.62      0.84 o 
  -3   4  14        9.37        9.50      0.89 o 
  -2   4  14        4.76        3.38      0.77 o 
  -1   4  14       17.44       18.40      0.93 o 
   0   4  14        4.45        4.45      0.85 o 
   1   4  14        1.06        0.74      0.67 o 
  -6  -4  15        3.87        5.24      0.75 o 
  -5  -4  15        3.61        4.41      0.82 o 
  -4  -4  15       24.49       21.55      2.51 o 
  -3  -4  15       14.04       11.17      1.87 o 
  -2  -4  15        3.70        2.38      1.39 o 
  -1  -4  15        3.74        2.99      0.88 o 
  -9  -3  15       54.03       58.34      4.86 o 
  -8  -3  15        1.59        0.79      0.59 o 
  -7  -3  15        9.30        8.52      1.00 o 
  -6  -3  15        5.81        6.33      1.22 o 
  -5  -3  15       27.19       28.51      1.67 o 
  -4  -3  15       30.18       26.89      1.34 o 
  -3  -3  15       81.38       85.77      1.62 o 
  -2  -3  15       14.31       13.99      0.82 o 
  -1  -3  15       50.72       52.39      1.57 o 
   0  -3  15       12.09       14.88      0.90 o 
   1  -3  15       23.27       24.10      1.20 o 
   2  -3  15       38.24       22.93      2.03 o 
 -10  -2  15       19.29       22.60      2.36 o 
  -9  -2  15       30.61       32.90      1.49 o 
  -8  -2  15        3.32        4.11      0.73 o 
  -7  -2  15       25.54       26.35      1.15 o 
  -6  -2  15       16.94       18.06      1.25 o 
  -5  -2  15       42.93       39.61      1.59 o 
  -4  -2  15       38.23       40.27      1.13 o 
  -3  -2  15       29.78       31.73      1.14 o 
  -2  -2  15      142.88      142.28      2.33 o 
  -1  -2  15       42.85       48.45      3.36 o 
   0  -2  15        8.86       10.99      1.66 o 
   1  -2  15       25.87       33.49      2.29 o 
   2  -2  15       10.09       11.28      1.35 o 
   3  -2  15       32.64       37.75      1.33 o 
 -10  -1  15       42.94       45.61      3.56 o 
  -9  -1  15       32.59       26.31      1.47 o 
  -8  -1  15       18.69       14.52      1.53 o 
  -7  -1  15        7.30        7.71      1.05 o 
  -6  -1  15        0.74        1.52      0.77 o 
  -5  -1  15       17.53       15.90      1.04 o 
  -4  -1  15      112.24      113.95      1.88 o 
  -3  -1  15       24.15       24.27      1.78 o 
  -2  -1  15       56.12       58.72      1.50 o 
  -1  -1  15       15.48       16.06      1.00 o 
   0  -1  15       19.44       21.85      0.91 o 
   1  -1  15       29.68       33.08      3.49 o 
   2  -1  15       35.58       39.88      1.47 o 
   3  -1  15       17.40       19.99      3.88 o 
   4  -1  15       36.07       35.49      2.37 o 
 -10   0  15        2.54        0.60      1.29 o 
  -9   0  15        0.04        0.81      0.93 o 
  -8   0  15      181.56      198.87      5.22 o 
  -7   0  15       74.25       73.04      2.70 o 
  -6   0  15       48.57       57.65      1.61 o 
  -5   0  15       67.98       68.87      1.68 o 
  -4   0  15        1.00        1.84      0.56 o 
  -3   0  15       17.58       16.86      0.90 o 
  -2   0  15        0.35        2.18      0.50 o 
  -1   0  15       13.07       10.55      0.79 o 
   0   0  15      221.77      222.26      2.69 o 
   1   0  15      128.55      140.68      2.36 o 
   2   0  15        0.00       -0.34      0.79 o 
   3   0  15        0.60        0.92      0.99 o 
   4   0  15       67.98       61.39      2.03 o 
 -10   1  15       43.27       44.94      4.86 o 
  -9   1  15       31.68       26.81      2.15 o 
  -8   1  15       19.02       15.76      1.83 o 
  -7   1  15        7.54        8.30      1.02 o 
  -6   1  15        0.77        0.03      0.70 o 
  -5   1  15       18.15       20.67      0.88 o 
  -4   1  15      111.03      110.43      1.97 o 
  -3   1  15       24.01       27.91      1.33 o 
  -2   1  15       56.90       57.94      1.47 o 
  -1   1  15       15.59       15.48      0.88 o 
   0   1  15       19.99       23.83      1.94 o 
   1   1  15       30.37       33.70      2.66 o 
   2   1  15       35.69       36.46      5.11 o 
   3   1  15       17.67       14.10      1.81 o 
   4   1  15       35.62       34.31      5.32 o 
 -10   2  15       19.44       23.04      3.29 o 
  -9   2  15       30.53       34.37      2.19 o 
  -8   2  15        3.46        4.55      1.06 o 
  -7   2  15       25.66       27.37      1.61 o 
  -6   2  15       17.02       16.04      1.07 o 
  -5   2  15       43.39       40.54      1.23 o 
  -4   2  15       38.05       37.54      1.30 o 
  -3   2  15       29.60       31.26      1.37 o 
  -2   2  15      142.36      142.37      2.08 o 
  -1   2  15       42.85       49.94      2.60 o 
   0   2  15        8.87        9.10      1.94 o 
   1   2  15       25.76       35.36      6.74 o 
   2   2  15       10.34        9.36      1.73 o 
   3   2  15       32.41       39.43      8.18 o 
  -9   3  15       54.34       52.09      3.50 o 
  -8   3  15        1.43        1.42      0.89 o 
  -7   3  15        9.26        8.95      1.13 o 
  -6   3  15        5.52        5.40      1.10 o 
  -5   3  15       26.63       26.66      1.61 o 
  -4   3  15       29.98       29.05      1.92 o 
  -3   3  15       81.59       87.04      2.20 o 
  -2   3  15       14.17       16.74      1.52 o 
  -1   3  15       51.04       54.26      1.32 o 
   0   3  15       11.85       13.68      1.00 o 
   1   3  15       23.12       22.38      1.25 o 
   2   3  15       38.07       28.68      1.71 o 
  -6   4  15        3.87        3.76      1.08 o 
  -5   4  15        3.40        4.18      1.50 o 
  -4   4  15       24.83       23.62      3.66 o 
  -3   4  15       13.85       13.06      1.53 o 
  -2   4  15        3.74        4.58      0.84 o 
  -1   4  15        3.74        2.27      1.02 o 
  -7  -3  16       52.45       51.45      1.41 o 
  -6  -3  16        8.81       11.57      0.86 o 
  -5  -3  16        7.48        9.22      0.83 o 
  -4  -3  16       19.77       19.55      1.48 o 
  -3  -3  16        4.46        6.74      1.24 o 
  -2  -3  16       14.24       17.17      0.98 o 
  -1  -3  16        7.06        9.48      1.11 o 
   0  -3  16       18.97       22.40      1.72 o 
  -9  -2  16       22.31       25.39      1.45 o 
  -8  -2  16        1.70        1.73      0.74 o 
  -7  -2  16        2.27        0.73      1.01 o 
  -6  -2  16       13.75       13.73      1.03 o 
  -5  -2  16        7.65        8.06      0.80 o 
  -4  -2  16       24.56       23.87      1.01 o 
  -3  -2  16       14.23       14.00      1.94 o 
  -2  -2  16       37.06       34.09      1.42 o 
  -1  -2  16        4.64        5.07      0.78 o 
   0  -2  16       34.57       35.28      2.08 o 
   1  -2  16        4.60        6.39      0.83 o 
 -10  -1  16       14.50       15.96      2.19 o 
  -9  -1  16       11.74       16.01      1.28 o 
  -8  -1  16       13.53       15.06      1.37 o 
  -7  -1  16       34.81       36.15      2.23 o 
  -6  -1  16        5.83        5.97      1.16 o 
  -5  -1  16        1.16        1.75      0.77 o 
  -4  -1  16       28.08       30.17      1.59 o 
  -3  -1  16        5.53        5.92      0.64 o 
  -2  -1  16       17.09       14.74      0.96 o 
  -1  -1  16       18.69       18.25      1.06 o 
   0  -1  16       58.14       57.92      2.75 o 
   1  -1  16       36.47       36.21      1.65 o 
   2  -1  16       40.81       43.01      2.08 o 
   3  -1  16       49.77       47.46      1.80 o 
 -10   0  16        1.99        2.99      1.14 o 
  -9   0  16      135.76      141.75      3.83 o 
  -8   0  16        2.72        1.91      0.94 o 
  -7   0  16        8.48        9.21      1.19 o 
  -6   0  16       15.43       12.80      0.89 o 
  -5   0  16       34.54       31.51      1.54 o 
  -4   0  16      211.43      211.57      2.42 o 
  -3   0  16      386.01      406.55      3.92 o 
  -2   0  16       28.65       27.75      1.14 o 
  -1   0  16       34.52       36.93      1.08 o 
   0   0  16       89.41       87.51      1.67 o 
   1   0  16        6.48        6.28      0.76 o 
   2   0  16       12.11       12.64      1.19 o 
   3   0  16        3.62        3.54      0.95 o 
 -10   1  16       14.90       14.23      1.41 o 
  -9   1  16       11.82       10.57      1.45 o 
  -8   1  16       13.64       13.15      2.57 o 
  -7   1  16       33.75       31.13      1.66 o 
  -6   1  16        6.03        6.71      0.83 o 
  -5   1  16        1.16        1.72      0.68 o 
  -4   1  16       28.30       32.37      1.03 o 
  -3   1  16        5.42        6.57      0.70 o 
  -2   1  16       16.77       16.09      1.00 o 
  -1   1  16       19.15       21.01      1.47 o 
   0   1  16       57.88       52.47      2.16 o 
   1   1  16       37.17       31.64      2.20 o 
   2   1  16       40.57       42.15      2.09 o 
   3   1  16       49.78       46.95      2.01 o 
  -9   2  16       22.10       24.38      1.72 o 
  -8   2  16        1.84        0.42      0.83 o 
  -7   2  16        2.29        1.90      0.87 o 
  -6   2  16       13.84       15.62      1.06 o 
  -5   2  16        7.72        7.20      1.11 o 
  -4   2  16       24.30       23.90      2.14 o 
  -3   2  16       14.29       14.88      3.21 o 
  -2   2  16       36.32       32.22      2.21 o 
  -1   2  16        4.58        5.06      0.61 o 
   0   2  16       35.05       33.00      1.73 o 
   1   2  16        4.61        5.93      1.05 o 
   2   2  16       16.22       16.95      1.28 o 
  -7   3  16       52.07       49.78      1.97 o 
  -6   3  16        9.33       11.30      3.36 o 
  -5   3  16        7.58        8.61      1.08 o 
  -4   3  16       19.66       17.41      1.53 o 
  -3   3  16        4.38        4.86      0.83 o 
  -2   3  16       14.36       17.55      2.07 o 
  -1   3  16        6.81        9.55      1.24 o 
  -8  -2  17       23.80       23.23      2.44 o 
  -7  -2  17       22.31       20.31      1.18 o 
  -6  -2  17       19.92       28.56      1.76 o 
  -5  -2  17       61.89       65.91      1.36 o 
  -4  -2  17       14.99       15.77      1.20 o 
  -3  -2  17       13.26       17.62      1.33 o 
  -2  -2  17       13.03       14.95      0.93 o 
  -1  -2  17       62.64       71.39      2.99 o 
   0  -2  17        4.22        3.59      1.49 o 
  -9  -1  17        9.76        9.92      1.85 o 
  -8  -1  17        9.79        9.67      0.82 o 
  -7  -1  17        4.77        6.88      0.80 o 
  -6  -1  17       20.81       22.72      0.96 o 
  -5  -1  17       41.77       44.17      1.21 o 
  -4  -1  17       75.53       73.22      1.54 o 
  -3  -1  17       14.75       17.72      1.55 o 
  -2  -1  17      110.57      120.68      2.15 o 
  -1  -1  17       99.20      107.12      2.40 o 
   0  -1  17       19.09       21.04      5.64 o 
  -9   0  17       40.57       42.95      2.62 o 
  -8   0  17       45.77       40.67      2.16 o 
  -7   0  17       25.18       23.57      1.31 o 
  -6   0  17        0.29        0.71      0.68 o 
  -5   0  17       15.01       17.63      0.99 o 
  -4   0  17        5.94        4.75      0.73 o 
  -3   0  17        3.03        5.94      0.66 o 
  -2   0  17        0.70        0.05      0.57 o 
  -1   0  17       32.18       38.30      1.48 o 
   0   0  17        1.27        3.08      0.98 o 
   1   0  17        0.23        1.11      1.22 o 
  -9   1  17        9.80       11.50      1.71 o 
  -8   1  17        9.93        8.48      1.19 o 
  -7   1  17        4.89        7.57      1.09 o 
  -6   1  17       21.39       22.42      1.47 o 
  -5   1  17       40.75       46.11      1.36 o 
  -4   1  17       76.10       72.91      1.69 o 
  -3   1  17       14.62       16.99      1.81 o 
  -2   1  17      111.33      119.19      2.97 o 
  -1   1  17       99.14      107.64      3.72 o 
   0   1  17       18.77       29.03      2.14 o 
  -7   2  17       22.46       19.29      1.62 o 
  -6   2  17       20.61       30.45      2.88 o 
  -5   2  17       62.89       64.98      1.98 o 
  -4   2  17       15.23       15.60      1.04 o 
  -3   2  17       13.05       17.69      0.99 o 
  -2   2  17       13.54       14.71      1.03 o 
  -1   2  17       62.69       81.51      2.96 o 
  -4   3  17       32.98       29.68      1.80 o 
  -7  -1  18        5.38        6.86      1.03 o 
  -6  -1  18       55.06       72.24      1.41 o 
  -5  -1  18       52.28       52.87      1.39 o 
  -4  -1  18       44.12       55.11      1.68 o 
  -3  -1  18        3.95        3.99      0.86 o 
  -2  -1  18       60.05       63.66      3.28 o 
  -7   0  18       31.53       35.61      1.83 o 
  -6   0  18      109.05      117.94      2.07 o 
  -5   0  18       20.10       19.38      0.91 o 
  -4   0  18        2.14        5.11      0.72 o 
  -3   0  18        7.24        7.87      1.06 o 
  -2   0  18       24.62       21.78      0.97 o 
  -1   0  18      165.58      186.67      4.22 o 
  -7   1  18        5.60        4.51      1.12 o 
  -6   1  18       54.57       65.79      1.47 o 
  -5   1  18       51.75       50.48      2.02 o 
  -4   1  18       44.29       56.98      3.24 o 
  -3   1  18        4.01        4.81      0.83 o 
  -2   1  18       59.30       61.87      2.04 o 
                                                 
